# Supplementary material for: Bis(μ-4-nitro-2-{[2-(oxidometh­yl)phen­yl]imino­meth­yl}phenolato)bis­[chlorido(dimethyl sulfoxide)­iron(III)] dimethyl sulfoxide disolvate
Source: Acta Crystallogr Sect E Struct Rep Online. 2012 Apr 25;68(Pt 5):m668. doi: 10.1107/S1600536812017424 (PMC3344389; doi:10.1107/S1600536812017424)
Supplement: Supplementary file 1 [file e-68-0m668-sup1.cif]

##############################################################################
#                                                                            #
# This CIF contains the data in a paper accepted for publication in          #
# Acta Crystallographica Section E. It conforms to the requirements of       #
# Notes for Authors for Acta Crystallographica Section E, and has been       #
# peer reviewed under the auspices of the IUCr Commission on Journals.       #
#                                                                            #
# Full details of the Crystallographic Information File format               #
# are given in the paper "The Crystallographic Information File (CIF):       #
# a New Standard Archive File for Crystallography" by S. R. Hall, F. H.      #
# Allen and I. D. Brown [Acta Cryst. (1991), A47, 655-685].                  #
#                                                                            #
# The current version of the core CIF dictionary is obtainable from          #
# ftp://ftp.iucr.org/pub/cif_core.dic.                                       #
#                                                                            #
# Software is freely available for graphical display of the structure(s)     #
# in this CIF. For information consult the CIF software page                 #
# http://www.iucr.org/resources/cif/software.                                #
#                                                                            #
# This file may be used for bona fide research purposes within the           #
# scientific community so long as proper attribution is given to the journal # 
# article from which it was obtained.                                        #
#                                                                            #
##############################################################################
data_I
_audit_creation_method
;
Olex2 1.1
(compiled 2011.02.15 svn.r1672, GUI svn.r3494)
;
_chemical_name_systematic
;
Bis(\m-4-nitro-2-{[2-
(oxidomethyl)phenyl]iminomethyl}phenolato)bis[chlorido(dimethyl
sulfoxide)iron(III)] dimethyl sulfoxide disolvate
;
_chemical_name_common     ?
_chemical_formula_moiety     'C32 H32 Cl2 Fe2 N4 O10 S2, 2(C2 H6 O S)'
_chemical_formula_sum     'C36 H44 Cl2 Fe2 N4 O12 S4'
_chemical_formula_iupac
                           '[Fe2 (C14 H10 N2 O4)2 Cl2 (C2 H6 O S)2], 2C2 H6 O S'
_chemical_formula_weight     1035.59
_chemical_melting_point     ?
_symmetry_space_group_name_hall     '-P 2ybc'
_space_group_crystal_system     monoclinic
_space_group_name_H-M_alt     'P 21/c'
_space_group_name_Hall     '-P 2ybc'
loop_
    _space_group_symop_id
    _space_group_symop_operation_xyz
    1 'x, y, z'
    2 '-x, y+1/2, -z+1/2'
    3 '-x, -y, -z'
    4 'x, -y-1/2, z-1/2'
_cell_length_a     13.5003(10)
_cell_length_b     10.2566(6)
_cell_length_c     16.7453(12)
_cell_angle_alpha     90.00
_cell_angle_beta     97.027(6)
_cell_angle_gamma     90.00
_cell_volume     2301.3(3)
_cell_formula_units_Z     2
_cell_measurement_reflns_used     4779
_cell_measurement_theta_min     2.8601
_cell_measurement_theta_max     28.5994
_cell_measurement_temperature     293(2)
_cell_special_details     ?
_exptl_crystal_description     prism
_exptl_crystal_colour     dark-red
_exptl_crystal_size_max     0.35
_exptl_crystal_size_mid     0.05
_exptl_crystal_size_min     0.04
_exptl_crystal_density_diffrn     1.495
_exptl_crystal_density_meas     ?
_exptl_crystal_density_method     'not measured'
_exptl_crystal_F_000     1068
_exptl_absorpt_coefficient_mu     0.988
_exptl_absorpt_correction_type     multi-scan
_exptl_absorpt_process_details     'CrysAlisPro, Oxford Diffraction (2010).'
_exptl_absorpt_correction_T_min     0.917
_exptl_absorpt_correction_T_max     0.961
_exptl_special_details     ?
_diffrn_ambient_temperature     293(2)
_diffrn_radiation_type     'Mo K\a'
_diffrn_radiation_wavelength     0.7107
_diffrn_radiation_monochromator     graphite
_diffrn_measurement_device_type     'Oxford Diffraction Xcalibur Sapphire3'
_diffrn_measurement_method     '\w scans'
_diffrn_detector_area_resol_mean     16.1827
_diffrn_reflns_number     20394
_diffrn_reflns_av_R_equivalents     0.0496
_diffrn_reflns_theta_min     2.87
_diffrn_reflns_theta_max     28.66
_diffrn_reflns_theta_full     26.00
_diffrn_measured_fraction_theta_max     0.920
_diffrn_measured_fraction_theta_full     0.996
_diffrn_reflns_limit_h_min     -18
_diffrn_reflns_limit_h_max     17
_diffrn_reflns_limit_k_min     -12
_diffrn_reflns_limit_k_max     13
_diffrn_reflns_limit_l_min     -22
_diffrn_reflns_limit_l_max     20
_diffrn_standards_number     0
_diffrn_standards_interval_count     ?
_diffrn_standards_interval_time     ?
_diffrn_standards_decay_%     ?
_refine_special_details
;
Refinement of <i>F</i>^2^ against ALL reflections. The weighted <i>R</i>-factor
<i>wR</i> and goodness of fit <i>S</i> are based on <i>F</i>^2^, conventional
<i>R</i>-factors <i>R</i> are based on <i>F</i>, with <i>F</i> set to zero for
negative <i>F</i>^2^. The threshold expression of <i>F</i>^2^ >
\s(<i>F</i>^2^) is used only for calculating <i>R</i>-factors(gt) <i>etc</i>.
and is not relevant to the choice of reflections for refinement.
<i>R</i>-factors based on <i>F</i>^2^ are statistically about twice as large
as those based on <i>F</i>, and <i>R</i>- factors based on ALL data will be
even larger.
;
_reflns_number_total     5457
_reflns_number_gt     3448
_reflns_threshold_expression     I>2\s(I)
_refine_ls_structure_factor_coef     Fsqd
_refine_ls_matrix_type     full
_refine_ls_R_factor_all     0.1085
_refine_ls_R_factor_gt     0.0589
_refine_ls_wR_factor_gt     0.1377
_refine_ls_wR_factor_ref     0.1601
_refine_ls_goodness_of_fit_ref     1.049
_refine_ls_restrained_S_all     1.049
_refine_ls_number_reflns     5457
_refine_ls_number_parameters     282
_refine_ls_number_restraints     0
_refine_ls_hydrogen_treatment     constr
_refine_ls_weighting_scheme     calc
_refine_ls_weighting_details
         'calc w=1/[\s^2^(Fo^2^)+(0.0648P)^2^+2.0858P] where P=(Fo^2^+2Fc^2^)/3'
_atom_sites_solution_hydrogens     geom
_atom_sites_solution_primary     direct
_atom_sites_solution_secondary     difmap
_refine_ls_shift/su_max     0.000
_refine_ls_shift/su_mean     0.000
_refine_diff_density_max     0.432
_refine_diff_density_min     -0.299
_refine_ls_extinction_method     none
_refine_ls_extinction_coef     ?
loop_
    _atom_type_symbol
    _atom_type_description
    _atom_type_scat_dispersion_real
    _atom_type_scat_dispersion_imag
    _atom_type_scat_source
    'C' 'C' 0.0033 0.0016
                         'International Tables Vol C Tables 4.2.6.8 and 6.1.1.4'
    'H' 'H' 0.0000 0.0000
                         'International Tables Vol C Tables 4.2.6.8 and 6.1.1.4'
    'Cl' 'Cl' 0.1484 0.1585
                         'International Tables Vol C Tables 4.2.6.8 and 6.1.1.4'
    'Fe' 'Fe' 0.3463 0.8444
                         'International Tables Vol C Tables 4.2.6.8 and 6.1.1.4'
    'N' 'N' 0.0061 0.0033
                         'International Tables Vol C Tables 4.2.6.8 and 6.1.1.4'
    'O' 'O' 0.0106 0.0060
                         'International Tables Vol C Tables 4.2.6.8 and 6.1.1.4'
    'S' 'S' 0.1246 0.1234
                         'International Tables Vol C Tables 4.2.6.8 and 6.1.1.4'
_computing_data_collection     'CrysAlis PRO (Oxford Diffraction, 2010)'
_computing_cell_refinement     'CrysAlis PRO (Oxford Diffraction, 2010)'
_computing_data_reduction     'CrysAlis PRO (Oxford Diffraction, 2010)'
_computing_structure_solution     'SHELXTL (Sheldrick, 2008)'
_computing_structure_refinement     'SHELXTL (Sheldrick, 2008)'
_computing_molecular_graphics     'SHELXTL (Sheldrick, 2008)'
_computing_publication_material     'publCIF (Westrip, 2010)'
loop_
    _atom_site_type_symbol
    _atom_site_label
    _atom_site_fract_x
    _atom_site_fract_y
    _atom_site_fract_z
    _atom_site_U_iso_or_equiv
    _atom_site_adp_type
    _atom_site_calc_flag
    _atom_site_refinement_flags
    _atom_site_occupancy
    _atom_site_symmetry_multiplicity
    _atom_site_disorder_assembly
    _atom_site_disorder_group
    Fe Fe1 0.54824(4) 0.35880(5) 0.01293(3) 0.04140(18) Uani d . 1 4 . .
    Cl Cl1 0.56904(9) 0.20842(10) 0.11735(7) 0.0625(3) Uani d . 1 4 . .
    S S1 0.41820(8) 0.12129(9) -0.05553(7) 0.0503(3) Uani d . 1 4 . .
    S S2A 0.9728(3) 0.8274(3) -0.0026(3) 0.1070(13) Uani d P 0.50 4 A 1
    S S2B 0.9931(3) 0.7273(4) 0.0176(3) 0.1014(11) Uani d P 0.50 4 A 2
    O O1 0.48948(18) 0.4976(2) 0.07173(14) 0.0400(6) Uani d . 1 4 . .
    O O2 0.6276(2) 0.2709(3) -0.06064(17) 0.0525(7) Uani d . 1 4 . .
    O O3 0.9361(4) 0.6035(5) -0.2201(3) 0.1141(16) Uani d . 1 4 . .
    O O4 0.8945(4) 0.4653(6) -0.3122(3) 0.1294(18) Uani d . 1 4 . .
    O O5 0.4218(2) 0.2671(2) -0.03552(17) 0.0511(7) Uani d . 1 4 . .
    O O6 0.8873(4) 0.7636(6) -0.0133(4) 0.149(2) Uani d . 1 4 . .
    N N1 0.6840(2) 0.4594(3) 0.05581(19) 0.0418(7) Uani d . 1 4 . .
    N N2 0.8868(4) 0.5106(6) -0.2461(3) 0.0842(14) Uani d . 1 4 . .
    C C1 0.7040(3) 0.5091(4) 0.1360(2) 0.0436(9) Uani d . 1 4 . .
    C C2 0.6269(3) 0.5362(3) 0.1821(2) 0.0430(9) Uani d . 1 4 . .
    C C3 0.6529(4) 0.5857(4) 0.2587(2) 0.0544(11) Uani d . 1 4 . .
    H H3 0.6024 0.6068 0.2896 0.065 Uiso calc R 1 4 . .
    C C4 0.7499(4) 0.6049(5) 0.2908(3) 0.0647(13) Uani d . 1 4 . .
    H H4 0.7644 0.6391 0.3423 0.078 Uiso calc R 1 4 . .
    C C5 0.8258(4) 0.5735(5) 0.2467(3) 0.0698(14) Uani d . 1 4 . .
    H H5 0.8921 0.5849 0.2682 0.084 Uiso calc R 1 4 . .
    C C6 0.8024(3) 0.5250(5) 0.1704(3) 0.0590(11) Uani d . 1 4 . .
    H H6 0.8537 0.5020 0.1409 0.071 Uiso calc R 1 4 . .
    C C7 0.5167(3) 0.5185(4) 0.1551(2) 0.0460(9) Uani d . 1 4 . .
    H H7A 0.4932 0.4450 0.1840 0.055 Uiso calc R 1 4 . .
    H H7B 0.4819 0.5954 0.1708 0.055 Uiso calc R 1 4 . .
    C C8 0.7399(3) 0.4989(4) 0.0034(2) 0.0482(10) Uani d . 1 4 . .
    H H8 0.7824 0.5686 0.0179 0.058 Uiso calc R 1 4 . .
    C C9 0.7420(3) 0.4444(4) -0.0756(2) 0.0475(9) Uani d . 1 4 . .
    C C10 0.6896(3) 0.3290(4) -0.1021(3) 0.0491(10) Uani d . 1 4 . .
    C C11 0.7062(3) 0.2774(5) -0.1774(3) 0.0587(12) Uani d . 1 4 . .
    H H11 0.6737 0.2010 -0.1954 0.070 Uiso calc R 1 4 . .
    C C12 0.7681(4) 0.3357(5) -0.2244(3) 0.0669(14) Uani d . 1 4 . .
    H H12 0.7770 0.3003 -0.2741 0.080 Uiso calc R 1 4 . .
    C C13 0.8176(3) 0.4479(5) -0.1977(3) 0.0605(12) Uani d . 1 4 . .
    C C14 0.8059(3) 0.5023(5) -0.1244(3) 0.0563(11) Uani d . 1 4 . .
    H H14 0.8406 0.5776 -0.1074 0.068 Uiso calc R 1 4 . .
    C C15 0.3493(7) 0.1186(5) -0.1514(4) 0.128(3) Uani d . 1 4 . .
    H H15A 0.2846 0.1559 -0.1486 0.192 Uiso calc R 1 4 . .
    H H15B 0.3419 0.0302 -0.1699 0.192 Uiso calc R 1 4 . .
    H H15C 0.3836 0.1683 -0.1880 0.192 Uiso calc R 1 4 . .
    C C16 0.3284(5) 0.0564(5) 0.0007(4) 0.0949(19) Uani d . 1 4 . .
    H H16A 0.3556 0.0515 0.0564 0.142 Uiso calc R 1 4 . .
    H H16B 0.3099 -0.0294 -0.0187 0.142 Uiso calc R 1 4 . .
    H H16C 0.2705 0.1116 -0.0047 0.142 Uiso calc R 1 4 . .
    C C17 1.0304(7) 0.8170(11) 0.0944(5) 0.185(5) Uani d . 1 4 . .
    H H17A 0.9879 0.8539 0.1304 0.278 Uiso calc PR 0.50 4 A 1
    H H17B 1.0924 0.8640 0.0990 0.278 Uiso calc PR 0.50 4 A 1
    H H17C 1.0432 0.7271 0.1081 0.278 Uiso calc PR 0.50 4 A 1
    H H17D 1.0274 0.9071 0.0788 0.278 Uiso calc PR 0.50 4 A 2
    H H17E 1.0979 0.7946 0.1145 0.278 Uiso calc PR 0.50 4 A 2
    H H17F 0.9882 0.8027 0.1357 0.278 Uiso calc PR 0.50 4 A 2
    C C18 1.0679(6) 0.7618(11) -0.0498(5) 0.161(4) Uani d . 1 4 . .
    H H18A 1.0807 0.6741 -0.0313 0.242 Uiso calc PR 0.50 4 A 1
    H H18B 1.1271 0.8134 -0.0374 0.242 Uiso calc PR 0.50 4 A 1
    H H18C 1.0487 0.7613 -0.1069 0.242 Uiso calc PR 0.50 4 A 1
    H H18D 1.0479 0.7132 -0.0981 0.242 Uiso calc PR 0.50 4 A 2
    H H18E 1.1351 0.7390 -0.0291 0.242 Uiso calc PR 0.50 4 A 2
    H H18F 1.0643 0.8534 -0.0616 0.242 Uiso calc PR 0.50 4 A 2
loop_
    _atom_site_aniso_label
    _atom_site_aniso_U_11
    _atom_site_aniso_U_22
    _atom_site_aniso_U_33
    _atom_site_aniso_U_12
    _atom_site_aniso_U_13
    _atom_site_aniso_U_23
    Fe1 0.0469(3) 0.0338(3) 0.0417(3) 0.0014(2) -0.0023(2) -0.0014(2)
    Cl1 0.0832(8) 0.0466(6) 0.0540(7) 0.0007(5) -0.0065(6) 0.0103(5)
    S1 0.0594(6) 0.0376(5) 0.0516(6) -0.0015(4) -0.0028(5) -0.0012(4)
    S2A 0.091(2) 0.0677(19) 0.154(4) -0.0049(17) -0.022(2) 0.008(2)
    S2B 0.095(3) 0.086(2) 0.122(3) 0.0097(19) 0.007(2) 0.003(2)
    O1 0.0461(15) 0.0377(13) 0.0346(14) 0.0014(11) -0.0013(11) 0.0006(10)
    O2 0.0589(18) 0.0421(15) 0.0556(18) 0.0060(13) 0.0035(15) -0.0089(13)
    O3 0.120(4) 0.138(4) 0.093(3) -0.038(3) 0.048(3) -0.010(3)
    O4 0.135(4) 0.185(5) 0.080(3) -0.030(4) 0.061(3) -0.033(3)
    O5 0.0547(17) 0.0385(14) 0.0566(17) -0.0014(12) -0.0075(14) -0.0036(12)
    O6 0.106(4) 0.166(5) 0.171(6) -0.007(4) -0.004(4) -0.035(4)
    N1 0.0431(18) 0.0406(16) 0.0410(18) 0.0047(14) 0.0018(15) -0.0025(14)
    N2 0.075(3) 0.116(4) 0.064(3) 0.002(3) 0.021(2) -0.007(3)
    C1 0.049(2) 0.041(2) 0.039(2) -0.0025(17) -0.0016(18) -0.0005(16)
    C2 0.055(2) 0.0372(19) 0.035(2) 0.0019(17) -0.0027(18) 0.0032(16)
    C3 0.067(3) 0.056(2) 0.039(2) 0.004(2) 0.002(2) 0.0011(19)
    C4 0.075(3) 0.079(3) 0.037(2) -0.005(3) -0.006(2) -0.005(2)
    C5 0.057(3) 0.094(4) 0.054(3) -0.007(3) -0.010(2) -0.007(3)
    C6 0.051(3) 0.071(3) 0.053(3) 0.000(2) 0.000(2) -0.007(2)
    C7 0.052(2) 0.052(2) 0.034(2) 0.0045(19) 0.0034(17) 0.0009(17)
    C8 0.048(2) 0.044(2) 0.050(2) 0.0010(18) -0.001(2) -0.0050(18)
    C9 0.047(2) 0.054(2) 0.041(2) 0.0083(18) 0.0032(18) -0.0002(19)
    C10 0.050(2) 0.048(2) 0.047(2) 0.0150(18) -0.0036(19) -0.0059(18)
    C11 0.056(3) 0.065(3) 0.053(3) 0.012(2) 0.000(2) -0.016(2)
    C12 0.062(3) 0.092(4) 0.046(3) 0.021(3) 0.001(2) -0.018(3)
    C13 0.049(3) 0.085(3) 0.049(3) 0.014(2) 0.010(2) 0.000(2)
    C14 0.049(2) 0.065(3) 0.053(3) 0.007(2) 0.001(2) -0.005(2)
    C15 0.219(9) 0.055(3) 0.088(5) -0.010(4) -0.071(5) -0.006(3)
    C16 0.094(4) 0.061(3) 0.139(6) -0.004(3) 0.050(4) 0.003(3)
    C17 0.143(8) 0.269(12) 0.129(7) 0.099(8) -0.044(6) -0.062(8)
    C18 0.126(7) 0.210(10) 0.151(8) 0.053(7) 0.030(6) 0.036(8)
_geom_special_details
;
All e.s.d.'s (except the e.s.d. in the dihedral angle between two l.s. planes)
are estimated using the full covariance matrix. The cell e.s.d.'s are taken
into account individually in the estimation of e.s.d.'s in distances, angles
and torsion angles; correlations between e.s.d.'s in cell parameters are only
used when they are defined by crystal symmetry. An approximate (isotropic)
treatment of cell e.s.d.'s is used for estimating e.s.d.'s involving l.s.
planes.
;
loop_
    _geom_bond_atom_site_label_1
    _geom_bond_atom_site_label_2
    _geom_bond_site_symmetry_2
    _geom_bond_distance
    _geom_bond_publ_flag
    Fe1 Cl1 . 2.3228(11) ?
    Fe1 O1 . 1.954(2) ?
    Fe1 O1 3_665 2.064(2) ?
    Fe1 O2 . 1.949(3) ?
    Fe1 O5 . 2.030(3) ?
    Fe1 N1 . 2.149(3) ?
    S1 O5 . 1.532(3) ?
    S1 C15 . 1.754(6) ?
    S1 C16 . 1.755(6) ?
    S2A O6 . 1.320(6) ?
    S2A C17 . 1.717(9) ?
    S2A C18 . 1.724(9) ?
    S2B O6 . 1.506(6) ?
    S2B C17 . 1.611(9) ?
    S2B C18 . 1.641(9) ?
    O1 Fe1 3_665 2.064(2) ?
    O1 C7 . 1.416(4) ?
    O2 C10 . 1.296(5) ?
    O3 N2 . 1.212(6) ?
    O4 N2 . 1.216(6) ?
    N1 C1 . 1.431(5) ?
    N1 C8 . 1.291(5) ?
    N2 C13 . 1.459(7) ?
    C1 C2 . 1.398(6) ?
    C1 C6 . 1.391(5) ?
    C2 C3 . 1.385(5) ?
    C2 C7 . 1.512(5) ?
    C3 H3 . 0.9300 ?
    C3 C4 . 1.367(6) ?
    C4 H4 . 0.9300 ?
    C4 C5 . 1.373(7) ?
    C5 H5 . 0.9300 ?
    C5 C6 . 1.370(6) ?
    C6 H6 . 0.9300 ?
    C7 H7A . 0.9700 ?
    C7 H7B . 0.9700 ?
    C8 H8 . 0.9300 ?
    C8 C9 . 1.440(6) ?
    C9 C10 . 1.422(6) ?
    C9 C14 . 1.391(6) ?
    C10 C11 . 1.411(6) ?
    C11 H11 . 0.9300 ?
    C11 C12 . 1.354(7) ?
    C12 H12 . 0.9300 ?
    C12 C13 . 1.378(7) ?
    C13 C14 . 1.375(6) ?
    C14 H14 . 0.9300 ?
    C15 H15A . 0.9600 ?
    C15 H15B . 0.9600 ?
    C15 H15C . 0.9600 ?
    C16 H16A . 0.9600 ?
    C16 H16B . 0.9600 ?
    C16 H16C . 0.9600 ?
    C17 H17A . 0.9600 ?
    C17 H17B . 0.9600 ?
    C17 H17C . 0.9600 ?
    C17 H17D . 0.9600 ?
    C17 H17E . 0.9600 ?
    C17 H17F . 0.9600 ?
    C18 H18A . 0.9600 ?
    C18 H18B . 0.9600 ?
    C18 H18C . 0.9600 ?
    C18 H18D . 0.9600 ?
    C18 H18E . 0.9600 ?
    C18 H18F . 0.9600 ?
loop_
    _geom_angle_atom_site_label_1
    _geom_angle_atom_site_label_2
    _geom_angle_atom_site_label_3
    _geom_angle_site_symmetry_1
    _geom_angle_site_symmetry_3
    _geom_angle
    _geom_angle_publ_flag
    O1 Fe1 Cl1 3_665 . 171.00(8) ?
    O1 Fe1 Cl1 . . 97.10(8) ?
    O1 Fe1 O1 . 3_665 75.23(11) ?
    O1 Fe1 O5 . . 99.53(11) ?
    O1 Fe1 N1 . . 82.16(11) ?
    O1 Fe1 N1 3_665 . 90.88(11) ?
    O2 Fe1 Cl1 . . 98.25(9) ?
    O2 Fe1 O1 . . 160.70(12) ?
    O2 Fe1 O1 . 3_665 90.25(11) ?
    O2 Fe1 O5 . . 91.92(12) ?
    O2 Fe1 N1 . . 85.49(12) ?
    O5 Fe1 Cl1 . . 90.66(9) ?
    O5 Fe1 O1 . 3_665 86.06(10) ?
    O5 Fe1 N1 . . 175.99(12) ?
    N1 Fe1 Cl1 . . 92.74(9) ?
    O5 S1 C15 . . 102.4(2) ?
    O5 S1 C16 . . 105.0(2) ?
    C15 S1 C16 . . 99.3(4) ?
    O6 S2A C17 . . 112.6(6) ?
    O6 S2A C18 . . 115.6(5) ?
    C17 S2A C18 . . 97.6(4) ?
    O6 S2B C17 . . 108.9(4) ?
    O6 S2B C18 . . 110.4(5) ?
    C17 S2B C18 . . 105.5(6) ?
    Fe1 O1 Fe1 . 3_665 104.77(11) ?
    C7 O1 Fe1 . . 122.3(2) ?
    C7 O1 Fe1 . 3_665 125.6(2) ?
    C10 O2 Fe1 . . 124.5(2) ?
    S1 O5 Fe1 . . 122.83(16) ?
    C1 N1 Fe1 . . 122.7(3) ?
    C8 N1 Fe1 . . 118.0(3) ?
    C8 N1 C1 . . 117.8(3) ?
    O3 N2 O4 . . 121.5(5) ?
    O3 N2 C13 . . 120.5(5) ?
    O4 N2 C13 . . 117.9(5) ?
    C2 C1 N1 . . 121.4(3) ?
    C6 C1 N1 . . 119.5(4) ?
    C6 C1 C2 . . 119.1(4) ?
    C1 C2 C7 . . 125.7(3) ?
    C3 C2 C1 . . 117.6(4) ?
    C3 C2 C7 . . 116.7(4) ?
    C2 C3 H3 . . 118.7 ?
    C4 C3 C2 . . 122.6(4) ?
    C4 C3 H3 . . 118.7 ?
    C3 C4 H4 . . 120.1 ?
    C3 C4 C5 . . 119.8(4) ?
    C5 C4 H4 . . 120.1 ?
    C4 C5 H5 . . 120.5 ?
    C6 C5 C4 . . 118.9(4) ?
    C6 C5 H5 . . 120.5 ?
    C1 C6 H6 . . 119.1 ?
    C5 C6 C1 . . 121.9(4) ?
    C5 C6 H6 . . 119.1 ?
    O1 C7 C2 . . 116.1(3) ?
    O1 C7 H7A . . 108.3 ?
    O1 C7 H7B . . 108.3 ?
    C2 C7 H7A . . 108.3 ?
    C2 C7 H7B . . 108.3 ?
    H7A C7 H7B . . 107.4 ?
    N1 C8 H8 . . 117.2 ?
    N1 C8 C9 . . 125.6(4) ?
    C9 C8 H8 . . 117.2 ?
    C10 C9 C8 . . 123.1(4) ?
    C14 C9 C8 . . 117.2(4) ?
    C14 C9 C10 . . 119.5(4) ?
    O2 C10 C9 . . 123.0(4) ?
    O2 C10 C11 . . 119.4(4) ?
    C11 C10 C9 . . 117.7(4) ?
    C10 C11 H11 . . 119.0 ?
    C12 C11 C10 . . 122.0(5) ?
    C12 C11 H11 . . 119.0 ?
    C11 C12 H12 . . 120.3 ?
    C11 C12 C13 . . 119.4(4) ?
    C13 C12 H12 . . 120.3 ?
    C12 C13 N2 . . 120.4(5) ?
    C14 C13 N2 . . 118.0(5) ?
    C14 C13 C12 . . 121.5(5) ?
    C9 C14 H14 . . 120.0 ?
    C13 C14 C9 . . 119.9(4) ?
    C13 C14 H14 . . 120.0 ?
    S1 C15 H15A . . 109.5 ?
    S1 C15 H15B . . 109.5 ?
    S1 C15 H15C . . 109.5 ?
    H15A C15 H15B . . 109.5 ?
    H15A C15 H15C . . 109.5 ?
    H15B C15 H15C . . 109.5 ?
    S1 C16 H16A . . 109.5 ?
    S1 C16 H16B . . 109.5 ?
    S1 C16 H16C . . 109.5 ?
    H16A C16 H16B . . 109.5 ?
    H16A C16 H16C . . 109.5 ?
    H16B C16 H16C . . 109.5 ?
    S2A C17 H17A . . 109.5 ?
    S2A C17 H17B . . 109.5 ?
    S2A C17 H17C . . 109.5 ?
    S2B C17 H17D . . 109.5 ?
    S2B C17 H17E . . 109.5 ?
    S2B C17 H17F . . 109.5 ?
    H17A C17 H17B . . 109.5 ?
    H17A C17 H17C . . 109.5 ?
    H17B C17 H17C . . 109.5 ?
    H17D C17 H17E . . 109.5 ?
    H17D C17 H17F . . 109.5 ?
    H17E C17 H17F . . 109.5 ?
    S2A C18 H18A . . 109.5 ?
    S2A C18 H18B . . 109.5 ?
    S2A C18 H18C . . 109.5 ?
    S2B C18 H18D . . 109.5 ?
    S2B C18 H18E . . 109.5 ?
    S2B C18 H18F . . 109.5 ?
    H18A C18 H18B . . 109.5 ?
    H18A C18 H18C . . 109.5 ?
    H18B C18 H18C . . 109.5 ?
    H18D C18 H18E . . 109.5 ?
    H18D C18 H18F . . 109.5 ?
    H18E C18 H18F . . 109.5 ?
data_global
_journal_date_recd_electronic     2012-04-03
_journal_date_accepted     2012-04-19
_journal_name_full     'Acta Crystallographica, Section E'
_journal_year     2012
_journal_volume     68
_journal_issue      5
_journal_page_first     m668
_journal_page_last     m668
_journal_paper_category     QM
_journal_paper_doi     10.1107/S1600536812017424
_journal_coeditor_code     BR2198
_publ_contact_author_name     'Eduard N. Chygorin'
_publ_contact_author_address
;
National Taras Shevchenko University,
Department of Chemistry,
Volodymyrska str. 64, 01033 Kyiv, Ukraine
;
_publ_contact_author_email     'chigorin@mail.univ.kiev.ua'
_publ_contact_author_fax     ?
_publ_contact_author_phone     '+380 44 2354371'
_publ_section_title
;\
Bis(\m-4-nitro-2-{[2-(oxidomethyl)phenyl]iminomethyl}phenolato)\
bis[chlorido(dimethyl sulfoxide)iron(III)] dimethyl sulfoxide disolvate
;
loop_
    _publ_author_name
    _publ_author_footnote
    _publ_author_address
    'Chygorin, Eduard N.' .
;
Taras Shevchenko National University of Kyiv
64, Volodymyrs'ka St.,
01601 Kyiv, Ukraine
;
    'Rusanova, Julia A.' .
;
Taras Shevchenko National University of Kyiv
64, Volodymyrs'ka St.,
01601 Kyiv, Ukraine
;
    'Zubatyuk, Roman I.' .
;
STC Institute for Single Crystals,
National Academy of Sciences of Ukraine,
Lenina ave. 60, Kharkov 61001,
Ukraine
;
    'Shishkin, Oleg V.' .
;
STC Institute for Single Crystals,
National Academy of Sciences of Ukraine,
Lenina ave. 60, Kharkov 61001,
Ukraine
;
