# Supplementary material for: Bis(μ-4-nitro-2-{[2-(oxidometh­yl)phen­yl]imino­meth­yl}phenolato)bis­[chlorido(dimethyl sulfoxide)­iron(III)] dimethyl sulfoxide disolvate
Source: Acta Crystallogr Sect E Struct Rep Online. 2012 Apr 25;68(Pt 5):m668. doi: 10.1107/S1600536812017424 (PMC3344389; doi:10.1107/S1600536812017424)
Supplement: Supplementary file 2 [file e-68-0m668-Isup2.hkl]

# 
# h,k,l, Fc-squared, Fo-squared, sigma(Fo-squared) and status flag 
# 
data_I
_shelx_title ' koko427 in P21/c' 
_shelx_refln_list_code          4 
_shelx_F_calc_maximum      304.14 
_exptl_crystal_F_000      1068.00 
_reflns_d_resolution_high  0.7409 
 
loop_ 
 _symmetry_equiv_pos_as_xyz 
 'x, y, z' 
 '-x, y+1/2, -z+1/2' 
 '-x, -y, -z' 
 'x, -y-1/2, z-1/2' 
 
_cell_length_a    13.5003 
_cell_length_b    10.2566 
_cell_length_c    16.7453 
_cell_angle_alpha  90.000 
_cell_angle_beta   97.027 
_cell_angle_gamma  90.000 
 
_shelx_F_squared_multiplier     1.000 
 
loop_ 
 _refln_index_h 
 _refln_index_k 
 _refln_index_l 
 _refln_F_squared_calc 
 _refln_F_squared_meas 
 _refln_F_squared_sigma 
 _refln_observed_status 
   2   0   0     9322.17    11027.34     92.41 o 
   3   0   0       64.70      162.17      7.69 o 
   4   0   0      500.57      596.10     20.43 o 
   5   0   0      183.58      207.00     20.21 o 
   6   0   0     1797.74     1744.24     44.41 o 
   7   0   0     3845.43     3962.51     85.53 o 
   8   0   0     3268.53     3400.97     74.07 o 
   9   0   0     2484.26     2600.68     70.14 o 
  10   0   0       50.72      139.29     23.19 o 
  11   0   0      407.56      412.62     36.48 o 
  12   0   0        1.35       14.59     20.90 o 
  13   0   0       78.68       76.45     24.98 o 
  14   0   0       14.61       15.61     31.16 o 
  15   0   0       63.65       74.56     31.08 o 
  16   0   0      190.27      184.17     51.54 o 
  17   0   0        2.00      -27.74     44.21 o 
   2   1   0     4540.94     5361.75     34.38 o 
   3   1   0       72.43      103.73      5.04 o 
   4   1   0     1711.60     1766.27     27.99 o 
   5   1   0     4269.83     4289.99     46.32 o 
   6   1   0     3958.07     4255.57     58.81 o 
   7   1   0     2455.66     2665.05     42.60 o 
   8   1   0     1611.12     1663.10     34.84 o 
   9   1   0      101.07      129.84     12.99 o 
  10   1   0      317.74      329.49     17.89 o 
  11   1   0        9.86       22.31     18.37 o 
  12   1   0        6.38       -5.96     13.51 o 
  13   1   0      620.08      670.98     28.56 o 
  14   1   0      541.29      641.31     33.11 o 
  15   1   0      349.60      446.74     47.90 o 
  16   1   0       91.16       88.03     28.45 o 
  17   1   0       30.40        4.23     39.66 o 
   0   2   0     1350.18     1537.05     26.68 o 
   1   2   0       29.42       15.18      3.89 o 
   2   2   0    22901.58    25937.61    198.50 o 
   3   2   0     7155.70     8700.01    119.12 o 
   4   2   0      251.73      346.41     11.06 o 
   5   2   0     6555.31     7282.76     67.87 o 
   6   2   0     4116.15     4766.86     57.24 o 
   7   2   0     4736.24     5124.57     71.13 o 
   8   2   0      391.62      438.08     23.30 o 
   9   2   0     1349.94     1429.17     33.44 o 
  10   2   0      336.87      357.40     19.68 o 
  11   2   0        5.26        7.10     12.59 o 
  12   2   0       32.89       55.64     17.67 o 
  13   2   0      130.57       89.93     16.12 o 
  14   2   0      116.91      128.26     24.47 o 
  15   2   0       45.75      -16.80     21.85 o 
  16   2   0       16.19       51.65     23.48 o 
  17   2   0        2.50       -1.72     40.42 o 
   1   3   0     8113.95     9797.55    100.13 o 
   2   3   0     5833.18     6511.80     58.90 o 
   3   3   0     1087.41     1299.00     25.13 o 
   4   3   0      276.69      330.70     11.43 o 
   5   3   0      578.98      667.45     17.71 o 
   6   3   0     2851.85     3401.12     46.33 o 
   7   3   0      198.99      196.13     12.92 o 
   8   3   0      342.49      337.58     17.16 o 
   9   3   0      187.59      192.91     15.20 o 
  10   3   0        1.13       27.15     12.64 o 
  11   3   0       79.88       75.57     15.81 o 
  12   3   0       15.32       16.29     16.04 o 
  13   3   0        0.57        0.40     15.19 o 
  14   3   0       41.71       46.27     22.51 o 
  15   3   0      111.59      155.35     26.79 o 
  16   3   0      121.29      135.24     31.25 o 
  17   3   0       27.90       77.32     32.79 o 
   0   4   0     2378.20     2525.41     47.22 o 
   1   4   0     2778.64     2437.48     37.91 o 
   2   4   0     1730.06     2130.43     45.12 o 
   3   4   0       81.04       53.69      5.13 o 
   4   4   0       77.44       66.01      7.13 o 
   5   4   0      841.98      948.03     23.62 o 
   6   4   0     1917.51     2148.64     48.42 o 
   7   4   0      457.48      475.82     21.50 o 
   8   4   0     2146.51     2266.02     47.58 o 
   9   4   0      960.01      965.42     32.56 o 
  10   4   0     2217.00     2286.56     52.23 o 
  11   4   0       59.67       65.13     16.32 o 
  12   4   0       47.05       58.57     15.65 o 
  13   4   0      138.06      149.55     19.84 o 
  14   4   0       49.28       71.52     22.34 o 
  15   4   0       13.26       11.27     20.77 o 
  16   4   0       59.50      104.27     31.86 o 
  17   4   0        0.60       16.94     32.24 o 
   1   5   0       70.74       85.73      8.23 o 
   2   5   0      217.96      224.19     10.37 o 
   3   5   0      916.60      987.26     16.09 o 
   4   5   0     3033.25     3356.53     48.09 o 
   5   5   0      902.36      959.64     24.37 o 
   6   5   0     1882.32     1930.28     47.98 o 
   7   5   0     1665.72     1919.81     50.32 o 
   8   5   0     1699.30     1798.90     50.51 o 
   9   5   0      364.49      395.02     27.20 o 
  10   5   0       31.83       40.11     16.91 o 
  11   5   0        8.93      -16.49     16.49 o 
  12   5   0       21.20        2.98     17.28 o 
  13   5   0      202.07      228.08     27.43 o 
  14   5   0      160.01      188.01     34.57 o 
  15   5   0       77.06       70.39     33.91 o 
  16   5   0       45.38      125.96     47.51 o 
   0   6   0     1254.57     1362.49     44.11 o 
   1   6   0      659.18      688.84     16.20 o 
   2   6   0      434.61      456.30     14.35 o 
   3   6   0     1633.99     1558.64     25.54 o 
   4   6   0     2415.78     2590.50     41.92 o 
   5   6   0      786.88      928.07     24.03 o 
   6   6   0       91.81       53.82     16.59 o 
   7   6   0        7.04       49.77     18.35 o 
   8   6   0       59.87      108.21     18.84 o 
   9   6   0       74.49      101.32     19.57 o 
  10   6   0        6.16        8.04     16.88 o 
  11   6   0       13.78        7.49     18.02 o 
  12   6   0      252.31      274.27     27.27 o 
  13   6   0       34.70       47.96     20.67 o 
  14   6   0       31.89       87.17     37.75 o 
  15   6   0        0.31       27.10     46.98 o 
   1   7   0      877.59     1043.52     34.89 o 
   2   7   0      392.95      401.06     19.23 o 
   3   7   0      121.88      125.22     10.67 o 
   4   7   0      147.90      150.92     11.22 o 
   5   7   0      222.89      220.15     20.21 o 
   6   7   0      209.93      239.66     28.12 o 
   7   7   0      114.67      144.71     19.82 o 
   8   7   0       96.18      101.70     17.70 o 
   9   7   0      440.02      427.50     38.12 o 
  10   7   0      374.95      451.44     31.10 o 
  11   7   0      343.46      405.68     32.39 o 
  12   7   0        1.44      -14.65     19.14 o 
  13   7   0       59.08       81.82     23.80 o 
  14   7   0       18.05      -15.75     29.06 o 
   0   8   0     3047.29     3562.35     93.39 o 
   1   8   0     2367.48     2623.19     55.84 o 
   2   8   0     1247.17     1332.72     26.12 o 
   3   8   0      738.17      801.11     24.21 o 
   4   8   0       30.12       36.49     13.35 o 
   5   8   0       12.04       12.65     17.57 o 
   6   8   0      436.25      408.98     27.54 o 
   7   8   0      199.50      252.82     23.82 o 
   8   8   0       46.20       22.32     16.44 o 
   9   8   0       21.90       26.15     17.11 o 
  10   8   0        2.11      -11.31     19.23 o 
  11   8   0       20.50        0.67     17.51 o 
  12   8   0       14.19       29.14     21.18 o 
  13   8   0        1.68       40.58     33.39 o 
  14   8   0       20.30       45.18     41.42 o 
   1   9   0        0.64       25.41     10.76 o 
   2   9   0        3.09       14.41      9.72 o 
   3   9   0        2.90        1.88     10.02 o 
   4   9   0        6.53        0.85     12.11 o 
   5   9   0      134.95      151.77     17.00 o 
   6   9   0      254.10      236.90     20.24 o 
   7   9   0      533.24      616.39     34.89 o 
   8   9   0      320.13      380.90     29.69 o 
   9   9   0      262.81      310.44     28.81 o 
  10   9   0       38.44       89.69     21.80 o 
  11   9   0        0.48        0.85     18.35 o 
  12   9   0        5.61      -14.52     24.07 o 
  13   9   0       34.75       -2.48     29.69 o 
   0  10   0       35.26       67.41     21.28 o 
   1  10   0       42.45       53.34     12.94 o 
   2  10   0       46.18       62.91     15.57 o 
   3  10   0        1.97        6.06     11.89 o 
   4  10   0        0.30       -6.65     13.94 o 
   5  10   0        0.49      -13.97     13.97 o 
   6  10   0       10.81        0.69     17.93 o 
   7  10   0        6.36       15.04     17.31 o 
   8  10   0       67.83       42.84     20.40 o 
   9  10   0      127.25      107.25     22.72 o 
  10  10   0      119.88       99.22     35.22 o 
  11  10   0       90.37       94.55     35.75 o 
  12  10   0       97.40      127.17     39.45 o 
   1  11   0       78.32       66.71     13.25 o 
   2  11   0       47.93       58.08     15.24 o 
   3  11   0        8.39        3.98     17.88 o 
   4  11   0       36.96       47.78     19.18 o 
   5  11   0       24.38       -8.43     18.04 o 
   6  11   0        5.01        1.76     29.82 o 
   7  11   0        0.48       12.89     22.83 o 
   8  11   0        3.06       13.98     16.87 o 
   9  11   0        0.14      -11.78     20.02 o 
  10  11   0       12.15       14.75     26.33 o 
   0  12   0      271.73      317.84     40.20 o 
   1  12   0      404.99      416.41     26.00 o 
   2  12   0      120.32      123.69     17.72 o 
   3  12   0        1.85       -7.25     18.70 o 
   4  12   0      114.56      124.26     22.53 o 
   5  12   0      144.74      199.01     28.62 o 
   6  12   0      182.18      198.96     33.40 o 
   7  12   0      142.22      197.16     39.78 o 
   2  13   0       58.87       -8.70     39.29 o 
   3  13   0      109.68      113.42     49.31 o 
   4  13   0      159.37      151.18     51.30 o 
 -17   1   1       34.81       26.17     35.36 o 
 -16   1   1       58.21       52.44     24.90 o 
 -15   1   1        8.12       -5.60     20.60 o 
 -14   1   1      214.58      204.50     19.79 o 
 -13   1   1      248.19      260.72     20.65 o 
 -12   1   1      222.80      247.55     18.91 o 
 -11   1   1      595.74      596.68     25.40 o 
 -10   1   1        1.62       48.32     17.02 o 
  -9   1   1      219.45      240.97     18.35 o 
  -8   1   1       68.62       56.14     15.69 o 
  -7   1   1     1044.56      964.64     27.05 o 
  -6   1   1      384.64      432.31     17.79 o 
  -5   1   1      607.52      508.18     18.17 o 
  -4   1   1     9146.62     9497.17     88.69 o 
  -3   1   1      565.14      502.18     10.79 o 
  -2   1   1     1899.84     2399.41     27.46 o 
   1   1   1     8363.10     8577.89    175.30 o 
   2   1   1     9029.85     9218.79     55.20 o 
   3   1   1    18185.39    18429.21    133.92 o 
   4   1   1     8907.08     9405.09     74.58 o 
   5   1   1     5036.79     4672.97     45.25 o 
   6   1   1     2012.14     2322.04     41.44 o 
   7   1   1       93.10       99.78     10.35 o 
   8   1   1       38.57       53.98     10.39 o 
   9   1   1      242.73      205.79     14.52 o 
  10   1   1      491.63      537.62     20.96 o 
  11   1   1      809.06      812.74     26.50 o 
  12   1   1      475.57      469.97     35.28 o 
  13   1   1      108.00      109.27     17.68 o 
  14   1   1       22.55       13.40     19.95 o 
  15   1   1       12.28       29.05     22.99 o 
  16   1   1      109.36      137.49     30.69 o 
  17   1   1       54.57      123.63     54.63 o 
 -17   2   1       32.23      -18.05     28.70 o 
 -16   2   1       27.52       -3.40     21.74 o 
 -15   2   1       53.43       46.85     19.97 o 
 -14   2   1      144.77      105.18     18.03 o 
 -13   2   1       19.70       26.36     15.74 o 
 -12   2   1       51.20       55.09     14.70 o 
 -11   2   1      232.06      231.78     18.55 o 
 -10   2   1      167.73      180.00     17.46 o 
  -9   2   1       12.96       13.52     12.06 o 
  -8   2   1      526.50      471.92     21.28 o 
  -7   2   1     2217.23     2077.36     36.62 o 
  -6   2   1     4147.35     4198.29     53.19 o 
  -5   2   1     2746.31     2691.68     37.92 o 
  -4   2   1     4616.99     4413.65     45.48 o 
  -3   2   1     7783.63     7413.10     64.77 o 
  -2   2   1     1261.00     1447.65     28.23 o 
  -1   2   1    14886.56    15464.97     93.44 o 
   0   2   1     5303.88     5976.42     47.40 o 
   1   2   1     7265.18     7875.84     56.10 o 
   2   2   1    39334.52    43523.02    229.55 o 
   3   2   1     1026.07      852.16     11.95 o 
   4   2   1     1293.11     1322.08     18.22 o 
   5   2   1     6052.21     6286.54     59.80 o 
   6   2   1     2686.20     2638.96     34.75 o 
   7   2   1     1405.44     1216.72     26.47 o 
   8   2   1        3.79       14.65      9.95 o 
   9   2   1       99.01       94.56     12.58 o 
  10   2   1      136.99      146.60     14.22 o 
  11   2   1        0.36       21.18     12.98 o 
  12   2   1      128.19      141.05     16.20 o 
  13   2   1       26.40       33.84     15.71 o 
  14   2   1       65.69       63.45     20.77 o 
  15   2   1      210.97      209.94     28.76 o 
  16   2   1      109.54       74.82     23.50 o 
  17   2   1       12.13       22.15     41.63 o 
 -17   3   1        3.61      -29.44     39.99 o 
 -16   3   1       28.58       18.68     22.55 o 
 -15   3   1       59.74       79.55     23.49 o 
 -14   3   1        5.39       -9.08     16.58 o 
 -13   3   1      453.78      535.03     33.38 o 
 -12   3   1     1232.50     1182.34     35.77 o 
 -11   3   1      866.73      928.19     30.88 o 
 -10   3   1      887.34      864.76     28.54 o 
  -9   3   1      580.26      613.20     24.01 o 
  -8   3   1      165.44      179.09     14.77 o 
  -7   3   1      280.77      287.84     14.76 o 
  -6   3   1       62.13       58.89      9.21 o 
  -5   3   1       11.96       -1.13      7.72 o 
  -4   3   1      563.26      472.74     14.32 o 
  -3   3   1      206.23      206.31      7.93 o 
  -2   3   1     3264.42     3340.77     38.08 o 
  -1   3   1      309.77      419.58     13.09 o 
   0   3   1     6291.38     7132.98     65.90 o 
   1   3   1     5234.85     5291.95     52.55 o 
   2   3   1    11241.44    11869.05     89.85 o 
   3   3   1       75.40       54.91      5.08 o 
   4   3   1      240.26      264.84      8.71 o 
   5   3   1      823.50      642.57     16.94 o 
   6   3   1        2.28        0.54      6.89 o 
   7   3   1        8.61       -6.78      8.80 o 
   8   3   1      921.25      981.45     25.51 o 
   9   3   1     2908.18     2911.62     48.38 o 
  10   3   1     1434.35     1497.38     35.23 o 
  11   3   1     1088.92     1069.01     31.66 o 
  12   3   1      369.96      376.08     24.62 o 
  13   3   1     1116.20     1097.47     40.16 o 
  14   3   1      154.01      182.87     26.85 o 
  15   3   1        1.77       24.97     20.68 o 
  16   3   1        7.89       20.05     25.71 o 
  17   3   1       13.74       11.88     30.58 o 
 -17   4   1       12.47       37.08     44.82 o 
 -16   4   1        4.43       12.73     27.53 o 
 -15   4   1        0.23       24.87     22.39 o 
 -14   4   1       10.09       30.80     17.37 o 
 -13   4   1      147.08      154.68     20.53 o 
 -12   4   1        0.61        3.62     15.41 o 
 -11   4   1     1012.86     1075.23     32.97 o 
 -10   4   1      252.34      228.42     17.42 o 
  -9   4   1       87.61       94.56     16.38 o 
  -8   4   1        4.16       18.58     16.65 o 
  -7   4   1       35.12       28.67     15.71 o 
  -6   4   1      592.74      650.73     26.99 o 
  -5   4   1      100.06      122.82      9.87 o 
  -4   4   1      104.57      133.34      8.10 o 
  -3   4   1       52.84       68.31     10.24 o 
  -2   4   1        6.89       -2.28      7.59 o 
  -1   4   1      141.79      139.71      6.89 o 
   0   4   1       41.60       55.68      6.39 o 
   1   4   1     1137.95     1211.34     18.40 o 
   2   4   1     1907.75     1764.63     25.84 o 
   3   4   1      664.77      715.18     14.05 o 
   4   4   1       78.79       70.84      6.78 o 
   5   4   1        9.86        9.40      8.75 o 
   6   4   1      599.67      588.59     18.06 o 
   7   4   1     1329.39     1352.02     34.35 o 
   8   4   1      691.05      650.10     25.88 o 
   9   4   1     1017.04     1024.63     33.20 o 
  10   4   1      180.81      179.01     18.84 o 
  11   4   1       12.36       28.76     14.14 o 
  12   4   1        1.72       14.96     17.00 o 
  13   4   1       23.79       42.90     16.98 o 
  14   4   1      186.59      159.47     25.13 o 
  15   4   1       49.47       52.50     21.41 o 
  16   4   1        7.69      -25.27     25.29 o 
  17   4   1       20.37       90.71     56.04 o 
 -16   5   1        0.70       -0.44     37.56 o 
 -15   5   1        8.58       20.38     28.35 o 
 -14   5   1       31.91       64.33     25.69 o 
 -13   5   1       34.82       31.70     29.79 o 
 -12   5   1      359.58      447.03     32.85 o 
 -11   5   1      361.72      340.09     27.50 o 
 -10   5   1      847.69      902.56     39.27 o 
  -9   5   1      300.11      268.58     24.79 o 
  -8   5   1       66.11       44.71     16.85 o 
  -7   5   1      215.52      212.44     23.65 o 
  -6   5   1        1.74       21.50      8.77 o 
  -5   5   1        0.18       -0.63      9.13 o 
  -4   5   1      157.70      152.29     14.31 o 
  -3   5   1      325.73      254.08     15.66 o 
  -2   5   1     1126.28     1070.45     18.98 o 
  -1   5   1       18.53       36.75      6.26 o 
   0   5   1     2647.35     2777.08     33.90 o 
   1   5   1     3294.76     3628.49     43.21 o 
   2   5   1      821.87      853.56     14.96 o 
   3   5   1      306.34      357.29     10.59 o 
   4   5   1      546.01      491.36     19.32 o 
   5   5   1        5.44       -0.08     12.27 o 
   6   5   1      566.78      508.99     31.52 o 
   7   5   1       20.78       28.28     15.79 o 
   8   5   1      478.07      428.63     26.79 o 
   9   5   1      553.14      557.44     25.87 o 
  10   5   1      345.63      365.81     23.14 o 
  11   5   1       32.16       41.03     19.62 o 
  12   5   1       30.41       36.60     16.08 o 
  13   5   1       47.97       23.43     16.43 o 
  14   5   1        3.41       14.72     20.26 o 
  15   5   1       10.44       15.90     31.15 o 
  16   5   1        8.24       26.27     49.13 o 
 -15   6   1        2.49       -6.59     42.61 o 
 -14   6   1       58.20      130.90     27.76 o 
 -13   6   1      181.40      129.71     30.34 o 
 -12   6   1      206.51      199.96     25.95 o 
 -11   6   1       35.06       66.76     20.61 o 
 -10   6   1      226.58      220.41     23.77 o 
  -9   6   1      147.25      147.21     20.44 o 
  -8   6   1      186.54      142.90     20.37 o 
  -7   6   1      686.44      635.13     31.06 o 
  -6   6   1     2634.35     2603.09     58.17 o 
  -5   6   1     7866.25     7658.06    110.91 o 
  -4   6   1    11975.69    11981.58    148.81 o 
  -3   6   1     6634.01     6635.74     78.45 o 
  -2   6   1     1534.22     1583.69     25.56 o 
  -1   6   1      117.59      135.88      9.17 o 
   0   6   1     5073.17     5195.60     62.98 o 
   1   6   1     2917.01     2897.50     55.33 o 
   2   6   1     4855.98     4597.48     47.69 o 
   3   6   1     8336.35     8311.93     87.00 o 
   4   6   1     5998.66     5754.72     65.86 o 
   5   6   1     2719.66     2643.58     57.56 o 
   6   6   1      445.02      403.85     25.40 o 
   7   6   1       19.16       -5.62     15.85 o 
   8   6   1      238.17      264.60     24.51 o 
   9   6   1      103.45      114.31     18.67 o 
  10   6   1      160.27      148.64     21.92 o 
  11   6   1      298.46      283.52     26.30 o 
  12   6   1      157.96      176.65     25.21 o 
  13   6   1       27.30       21.86     26.53 o 
  14   6   1        0.38       25.16     27.07 o 
  15   6   1       19.63       -8.35     44.91 o 
 -15   7   1        3.79       63.85     69.17 o 
 -14   7   1       45.60       31.44     34.56 o 
 -13   7   1      174.12      153.32     25.67 o 
 -12   7   1      290.92      277.53     28.60 o 
 -11   7   1      325.28      411.37     32.94 o 
 -10   7   1      289.64      310.05     27.13 o 
  -9   7   1      578.08      643.30     35.44 o 
  -8   7   1      929.51      888.41     38.81 o 
  -7   7   1       19.47       17.82     16.63 o 
  -6   7   1      102.20      105.08     17.36 o 
  -5   7   1     2050.77     2051.79     51.13 o 
  -4   7   1     1235.35     1128.80     32.15 o 
  -3   7   1     2934.20     2702.50     85.44 o 
  -2   7   1     2116.10     2094.20     31.90 o 
  -1   7   1     3280.06     3386.32     52.86 o 
   0   7   1     2434.01     2565.07     47.11 o 
   1   7   1     2723.98     2764.13     46.39 o 
   2   7   1      335.33      281.09     10.38 o 
   3   7   1     2174.53     2037.62     30.92 o 
   4   7   1      517.97      520.52     18.99 o 
   5   7   1       78.40       47.74     17.77 o 
   6   7   1      174.83      184.94     20.88 o 
   7   7   1      171.20      171.49     20.58 o 
   8   7   1      341.63      373.70     27.27 o 
   9   7   1      363.96      381.80     28.37 o 
  10   7   1      494.32      473.04     31.74 o 
  11   7   1      333.94      339.65     28.97 o 
  12   7   1      156.03      169.52     24.10 o 
  13   7   1        7.42      -15.51     28.56 o 
  14   7   1        2.61       14.75     31.77 o 
 -14   8   1       69.39       97.49     42.64 o 
 -13   8   1       28.59       10.33     21.23 o 
 -12   8   1       58.68      100.88     22.06 o 
 -11   8   1       35.74       -4.34     19.65 o 
 -10   8   1       52.52       47.88     19.68 o 
  -9   8   1       31.51       39.37     38.58 o 
  -8   8   1      103.08      159.10     23.31 o 
  -7   8   1     1370.51     1346.74     46.82 o 
  -6   8   1     1109.48     1079.98     35.86 o 
  -5   8   1     1440.38     1492.87     40.76 o 
  -4   8   1      767.00      768.17     28.11 o 
  -3   8   1      869.76      895.55     28.81 o 
  -2   8   1      201.21      181.67     12.73 o 
  -1   8   1        0.07        3.28      6.96 o 
   0   8   1      101.08      163.23     11.03 o 
   1   8   1      707.37      681.51     18.92 o 
   2   8   1      733.00      690.35     19.57 o 
   3   8   1      663.36      600.14     19.19 o 
   4   8   1      462.77      423.23     23.03 o 
   5   8   1     1336.72     1337.15     44.55 o 
   6   8   1      441.37      428.11     28.36 o 
   7   8   1      187.23      216.65     23.29 o 
   8   8   1        3.35       23.38     15.83 o 
   9   8   1       55.26       35.82     26.24 o 
  10   8   1      278.82      255.66     26.81 o 
  11   8   1       85.65       73.66     20.19 o 
  12   8   1        7.71       37.89     19.45 o 
  13   8   1        0.26       21.85     28.13 o 
 -13   9   1        9.44       17.42     44.21 o 
 -12   9   1        0.97       28.90     20.86 o 
 -11   9   1        6.79       12.00     22.64 o 
 -10   9   1       30.14       20.55     16.81 o 
  -9   9   1      163.06      136.68     19.51 o 
  -8   9   1      293.36      302.46     24.05 o 
  -7   9   1      171.55      166.84     19.99 o 
  -6   9   1      396.47      375.50     24.05 o 
  -5   9   1       29.50       32.31     12.86 o 
  -4   9   1       22.30       37.62     12.32 o 
  -3   9   1      770.53      789.30     30.28 o 
  -2   9   1      120.25       92.44     13.45 o 
  -1   9   1      564.98      565.46     22.85 o 
   0   9   1        2.74        7.28     10.00 o 
   1   9   1      221.31      228.48     13.65 o 
   2   9   1      150.99      165.56     13.63 o 
   3   9   1      163.98      140.07     16.04 o 
   4   9   1      522.00      503.17     22.98 o 
   5   9   1       32.75       21.43     14.78 o 
   6   9   1      355.66      360.60     24.37 o 
   7   9   1      188.90      204.49     24.06 o 
   8   9   1      202.32      171.26     23.57 o 
   9   9   1       28.11       40.67     20.14 o 
  10   9   1        5.18       36.98     20.75 o 
  11   9   1       21.07       -8.30     20.58 o 
  12   9   1       34.51       39.92     23.36 o 
  13   9   1        2.34       20.48     34.61 o 
 -12  10   1       29.27       66.43     44.21 o 
 -11  10   1       35.71       25.45     28.34 o 
 -10  10   1        1.82       -9.49     20.61 o 
  -9  10   1        2.45        2.02     20.33 o 
  -8  10   1       23.98       12.54     16.89 o 
  -7  10   1        0.90        3.88     17.47 o 
  -6  10   1       58.69       90.44     18.36 o 
  -5  10   1       34.96       30.72     14.57 o 
  -4  10   1      334.91      371.77     23.58 o 
  -3  10   1      273.06      280.25     20.79 o 
  -2  10   1      343.98      321.27     19.87 o 
  -1  10   1       70.79       56.31     13.35 o 
   0  10   1        1.70       -6.60     11.32 o 
   1  10   1       15.12       23.31     11.70 o 
   2  10   1      182.82      194.54     20.02 o 
   3  10   1      187.04      197.78     17.26 o 
   4  10   1      183.21      208.35     19.61 o 
   5  10   1       45.87       56.04     17.69 o 
   6  10   1       71.72       82.21     17.08 o 
   7  10   1        1.58       15.58     14.59 o 
   8  10   1        0.94      -16.30     16.30 o 
   9  10   1       19.37       -8.88     20.85 o 
  10  10   1        2.71       -3.99     20.26 o 
  11  10   1        3.69       41.98     29.85 o 
  12  10   1        5.59      -29.31     29.31 o 
 -10  11   1      135.74      150.88     46.61 o 
  -9  11   1      106.61      113.25     34.57 o 
  -8  11   1       11.93      -33.00     40.84 o 
  -7  11   1       25.80       45.29     16.72 o 
  -6  11   1        2.45        8.92     18.73 o 
  -5  11   1       23.52       35.04     18.46 o 
  -4  11   1       16.93       -2.14     16.91 o 
  -3  11   1        5.74       38.45     17.82 o 
  -2  11   1      159.60      168.28     17.86 o 
  -1  11   1       39.40       40.71     14.53 o 
   0  11   1      294.93      273.72     20.28 o 
   1  11   1      188.71      184.92     15.80 o 
   2  11   1      355.08      390.92     24.13 o 
   3  11   1        1.55       34.26     16.06 o 
   4  11   1        7.46       40.52     19.94 o 
   5  11   1       16.76       40.44     18.58 o 
   6  11   1        0.08        5.67     21.59 o 
   7  11   1       71.43       83.72     20.31 o 
   8  11   1      106.64      120.21     21.74 o 
   9  11   1      190.50      159.43     24.21 o 
  10  11   1      146.32       72.58     37.55 o 
  -7  12   1       72.06       80.40     30.96 o 
  -6  12   1       91.69        1.37     29.13 o 
  -5  12   1       50.98       48.05     22.69 o 
  -4  12   1       42.87       59.63     34.97 o 
  -3  12   1       29.95       21.04     17.24 o 
  -2  12   1       54.05       52.23     17.76 o 
  -1  12   1       30.25       50.54     17.08 o 
   0  12   1        0.03       -3.64     15.86 o 
   1  12   1       66.02       83.94     19.39 o 
   2  12   1       75.82       57.24     16.37 o 
   3  12   1       64.70       69.00     28.02 o 
   4  12   1      132.50      158.56     30.05 o 
   5  12   1      131.70      121.01     23.20 o 
   6  12   1      167.06      208.89     28.36 o 
   7  12   1      127.82       59.20     30.96 o 
   8  12   1      101.06       86.65     42.34 o 
  -5  13   1        7.75        9.19     39.71 o 
  -4  13   1       21.66      -15.79     24.13 o 
  -3  13   1       73.33      124.01     46.18 o 
  -2  13   1      176.33      140.67     48.60 o 
   1  13   1      271.68      220.47     48.87 o 
   2  13   1       86.39       94.52     40.84 o 
   3  13   1        4.82       25.44     35.14 o 
   4  13   1        0.17       -0.30     35.32 o 
 -17   0   2       80.66      145.08     57.44 o 
 -16   0   2       34.25       49.20     29.33 o 
 -15   0   2        5.07        7.16     23.84 o 
 -14   0   2        9.02       42.15     28.23 o 
 -13   0   2      176.08      206.44     33.65 o 
 -12   0   2      108.18      104.29     26.22 o 
 -11   0   2      594.60      633.10     47.22 o 
 -10   0   2     3175.37     3184.59     78.73 o 
  -9   0   2     6601.04     6065.34    112.11 o 
  -8   0   2     1931.70     1859.58     52.83 o 
  -7   0   2     8484.44     8214.49    126.94 o 
  -6   0   2      295.62      271.14     19.90 o 
  -5   0   2       97.99       83.29     13.88 o 
  -4   0   2    18377.63    19379.13    450.68 o 
  -3   0   2     8955.58     7978.30     80.70 o 
  -2   0   2    92498.44   100803.64    838.79 o 
   1   0   2    14607.39    13929.54    491.61 o 
   2   0   2     7354.69     8248.01     83.24 o 
   3   0   2    32815.92    35907.77    347.72 o 
   4   0   2      231.91      144.96     13.25 o 
   5   0   2     3735.70     3490.30     62.11 o 
   6   0   2     5641.57     5965.18    106.73 o 
   7   0   2     8249.18     8519.47    169.93 o 
   8   0   2      590.28      537.54     29.99 o 
   9   0   2      170.40      193.94     21.57 o 
  10   0   2       30.09        9.15     36.42 o 
  11   0   2       45.44       46.32     15.84 o 
  12   0   2       12.26       14.43     15.45 o 
  13   0   2        9.25       27.27     20.28 o 
  14   0   2        4.12       -3.36     48.03 o 
  15   0   2       99.69      117.50     39.03 o 
  16   0   2        0.04      -32.23     40.44 o 
 -17   1   2       90.71      106.50     37.56 o 
 -16   1   2      165.88      211.91     31.79 o 
 -15   1   2      287.84      310.70     25.22 o 
 -14   1   2      186.96      205.47     20.10 o 
 -13   1   2      321.45      285.91     21.63 o 
 -12   1   2       14.36        1.91     16.45 o 
 -11   1   2        6.56       29.30     28.32 o 
 -10   1   2     3132.91     2958.61     58.10 o 
  -9   1   2     2044.42     2049.04     45.18 o 
  -8   1   2     4282.16     3946.01     75.35 o 
  -7   1   2     2181.45     2040.56     40.04 o 
  -6   1   2     2975.48     2765.09     44.80 o 
  -5   1   2       96.44       61.43     12.59 o 
  -4   1   2      127.20      128.46     11.48 o 
  -3   1   2     1548.21     1558.39     19.99 o 
  -2   1   2      198.60      284.95     11.03 o 
  -1   1   2      220.42      210.43      4.89 o 
   0   1   2     2185.48     2525.60     29.71 o 
   1   1   2       73.37      140.23      3.83 o 
   2   1   2     8098.46     7985.34     45.32 o 
   3   1   2    10621.74    11048.37     70.32 o 
   4   1   2      301.33      239.10      8.12 o 
   5   1   2      847.63      696.12     13.86 o 
   6   1   2       19.88       29.99     11.61 o 
   7   1   2     1188.58     1201.12     24.32 o 
   8   1   2      803.28      760.23     21.01 o 
   9   1   2       69.21       94.88     12.59 o 
  10   1   2      267.07      228.14     15.41 o 
  11   1   2      242.00      238.94     17.73 o 
  12   1   2       12.80       -3.16     12.03 o 
  13   1   2      224.53      208.62     23.21 o 
  14   1   2      181.79      217.89     35.45 o 
  15   1   2      352.46      397.29     40.33 o 
  16   1   2      130.77      135.88     49.62 o 
  17   1   2       13.11       -7.33     44.46 o 
 -17   2   2        8.35       39.71     47.37 o 
 -16   2   2        0.06      -14.19     21.97 o 
 -15   2   2       13.81       -1.89     16.77 o 
 -14   2   2       81.04       50.76     15.91 o 
 -13   2   2       28.81       33.28     14.69 o 
 -12   2   2      562.80      599.92     26.80 o 
 -11   2   2     2056.93     1878.28     43.46 o 
 -10   2   2       20.87       28.25     14.00 o 
  -9   2   2      580.91      487.81     21.80 o 
  -8   2   2       13.21        0.66     11.28 o 
  -7   2   2       86.05       67.41     12.95 o 
  -6   2   2       78.53      108.29     11.25 o 
  -5   2   2      133.87       92.68      9.45 o 
  -4   2   2      269.62      217.08     12.41 o 
  -3   2   2     3863.21     3899.76     43.40 o 
  -2   2   2    10011.11     9811.53     81.41 o 
  -1   2   2    12489.68    12473.36     78.65 o 
   0   2   2    24341.82    26685.90    368.41 o 
   1   2   2     1602.47     1424.53     14.83 o 
   2   2   2    14954.08    15429.88    129.45 o 
   3   2   2      360.99      397.62      8.65 o 
   4   2   2    24689.71    25730.33    186.57 o 
   5   2   2    11006.11    11304.71     95.29 o 
   6   2   2       20.06       13.08      6.09 o 
   7   2   2      202.20      171.28     12.22 o 
   8   2   2       23.16       15.20      9.43 o 
   9   2   2      124.64      121.29     12.53 o 
  10   2   2      160.37      146.61     13.98 o 
  11   2   2       37.94       49.14     12.93 o 
  12   2   2       13.91       30.41     13.75 o 
  13   2   2        3.56       13.14     17.64 o 
  14   2   2       63.48       92.45     23.33 o 
  15   2   2        3.51       17.41     20.50 o 
  16   2   2        2.89      -26.72     26.72 o 
  17   2   2       10.95      -36.78     45.77 o 
 -17   3   2       12.39        0.49     30.64 o 
 -16   3   2       20.49       18.07     23.79 o 
 -15   3   2       61.09       59.45     18.10 o 
 -14   3   2       14.56      -24.17     24.17 o 
 -13   3   2       63.50       60.79     15.50 o 
 -12   3   2        0.54       21.38     14.37 o 
 -11   3   2        0.03       -6.40     13.57 o 
 -10   3   2        1.12       -8.73     13.22 o 
  -9   3   2      266.57      276.23     18.91 o 
  -8   3   2        5.27        4.33     12.66 o 
  -7   3   2       96.79       89.69     13.02 o 
  -6   3   2       58.98       57.88     10.32 o 
  -5   3   2       44.90       30.81     11.03 o 
  -4   3   2       13.66        0.11      9.64 o 
  -3   3   2     2382.12     2392.78     52.28 o 
  -2   3   2      239.64      318.63      9.64 o 
  -1   3   2     9749.65    10163.24     82.37 o 
   0   3   2      990.93     1053.11     18.49 o 
   1   3   2      343.43      393.39     10.76 o 
   2   3   2      269.33      187.69      5.80 o 
   3   3   2      279.39      243.24      7.25 o 
   4   3   2       81.75       99.45      5.97 o 
   5   3   2     3620.90     3779.37     45.75 o 
   6   3   2     3725.26     3406.90     45.10 o 
   7   3   2     1293.66     1293.45     23.37 o 
   8   3   2      846.08      786.21     22.35 o 
   9   3   2      299.23      319.69     16.44 o 
  10   3   2        7.60      -11.09     11.09 o 
  11   3   2       29.66        1.39     15.28 o 
  12   3   2      258.09      259.50     21.12 o 
  13   3   2      224.84      252.63     30.45 o 
  14   3   2      142.11      165.09     28.80 o 
  15   3   2       69.36       83.01     22.59 o 
  16   3   2       28.58      -21.42     22.80 o 
  17   3   2        5.44      -38.94     41.60 o 
 -16   4   2       11.19       62.02     31.04 o 
 -15   4   2        0.85      -28.65     28.65 o 
 -14   4   2        2.52       -4.61     20.21 o 
 -13   4   2        7.18      -18.62     19.65 o 
 -12   4   2      685.49      607.65     29.65 o 
 -11   4   2      233.81      228.29     20.27 o 
 -10   4   2      158.87      167.32     22.07 o 
  -9   4   2      642.59      550.54     30.26 o 
  -8   4   2     2007.31     2021.51     51.76 o 
  -7   4   2     1937.34     1931.15     47.50 o 
  -6   4   2      845.21      864.74     41.85 o 
  -5   4   2      315.08      297.26     14.44 o 
  -4   4   2      314.97      359.58     18.12 o 
  -3   4   2     4589.49     4064.49     53.94 o 
  -2   4   2     5555.06     5477.13     57.15 o 
  -1   4   2     3489.66     2938.01     37.35 o 
   0   4   2      100.20       98.96      8.93 o 
   1   4   2     5643.35     5145.70     56.93 o 
   2   4   2     1311.44     1349.46     22.54 o 
   3   4   2     2310.98     2032.83     38.59 o 
   4   4   2      744.28      748.41     21.14 o 
   5   4   2       18.37       18.33      6.50 o 
   6   4   2       80.14       68.77      8.53 o 
   7   4   2     1385.88     1249.41     26.85 o 
   8   4   2     2304.44     2244.15     47.15 o 
   9   4   2      940.24      904.39     30.80 o 
  10   4   2      415.09      383.27     22.40 o 
  11   4   2      220.89      215.79     19.86 o 
  12   4   2      344.98      312.79     22.95 o 
  13   4   2       84.34       82.56     20.51 o 
  14   4   2       67.99       56.04     20.76 o 
  15   4   2        0.52        7.33     20.10 o 
  16   4   2        3.72       30.61     29.61 o 
 -16   5   2      105.00      153.49     44.70 o 
 -15   5   2       66.81       70.06     24.55 o 
 -14   5   2       75.91      103.80     26.69 o 
 -13   5   2       77.20       74.54     20.18 o 
 -12   5   2        2.87       22.17     22.37 o 
 -11   5   2      173.98      197.24     24.03 o 
 -10   5   2       68.75       68.68     17.72 o 
  -9   5   2       17.06       15.25     17.08 o 
  -8   5   2      197.22      180.05     20.01 o 
  -7   5   2      656.24      612.04     21.37 o 
  -6   5   2     3090.00     3244.65     61.35 o 
  -5   5   2     2742.83     2719.71     54.56 o 
  -4   5   2      941.37      965.26     26.25 o 
  -3   5   2      950.69      989.83     24.33 o 
  -2   5   2      401.80      377.84     16.95 o 
  -1   5   2       27.86       50.35      5.65 o 
   0   5   2       32.29       25.75      6.77 o 
   1   5   2       18.88       24.96      7.83 o 
   2   5   2       44.77       17.84      6.88 o 
   3   5   2     2743.49     2805.70     46.97 o 
   4   5   2     3379.92     3502.16     45.36 o 
   5   5   2      999.57      980.87     25.36 o 
   6   5   2     4654.29     4653.31     67.82 o 
   7   5   2     1782.91     1766.17     40.58 o 
   8   5   2     1763.45     1708.86     41.86 o 
   9   5   2      105.90      113.08     15.95 o 
  10   5   2        1.32        2.50     13.30 o 
  11   5   2      453.91      423.19     29.24 o 
  12   5   2      337.58      312.36     23.40 o 
  13   5   2      198.71      225.87     27.56 o 
  14   5   2      125.75      108.17     29.99 o 
  15   5   2      124.67      189.64     44.70 o 
  16   5   2       50.74        2.58     44.83 o 
 -15   6   2        6.89      -24.81     24.81 o 
 -14   6   2       82.86       92.66     22.52 o 
 -13   6   2       48.20       38.84     21.10 o 
 -12   6   2       79.19       80.08     20.38 o 
 -11   6   2       97.20       68.18     18.84 o 
 -10   6   2      124.43      179.36     21.97 o 
  -9   6   2       35.81       47.24     17.44 o 
  -8   6   2      273.76      301.95     29.31 o 
  -7   6   2       34.58       38.12     16.18 o 
  -6   6   2      280.46      267.93     21.76 o 
  -5   6   2      147.99      144.18     15.19 o 
  -4   6   2      737.55      739.42     25.41 o 
  -3   6   2      124.12      112.57     12.04 o 
  -2   6   2      753.50      723.82     15.42 o 
  -1   6   2     1046.43      998.39     19.21 o 
   0   6   2      906.68      737.11     21.24 o 
   1   6   2      185.06      169.47     11.03 o 
   2   6   2      306.43      249.75     12.47 o 
   3   6   2      274.98      257.87     13.69 o 
   4   6   2     1399.69     1278.23     33.42 o 
   5   6   2      151.43      161.58     11.46 o 
   6   6   2       24.65       19.69     14.86 o 
   7   6   2        2.50        5.40     17.38 o 
   8   6   2      210.45      244.47     23.20 o 
   9   6   2       78.09       49.86     16.85 o 
  10   6   2      752.31      795.19     38.18 o 
  11   6   2      217.11      204.25     24.58 o 
  12   6   2       26.13       -5.09     17.53 o 
  13   6   2        1.96        9.54     24.09 o 
  14   6   2       15.13       23.10     27.24 o 
  15   6   2        0.03      -43.27     43.27 o 
 -15   7   2        2.11       -4.59     58.95 o 
 -14   7   2        0.01      -12.70     25.40 o 
 -13   7   2        6.05      -27.06     27.06 o 
 -12   7   2       10.56      -18.57     18.57 o 
 -11   7   2       21.55       47.01     19.88 o 
 -10   7   2      108.66      129.08     21.33 o 
  -9   7   2      129.48       82.06     20.98 o 
  -8   7   2        3.13       28.66     16.97 o 
  -7   7   2       54.53       70.51     18.27 o 
  -6   7   2      636.49      653.67     30.20 o 
  -5   7   2      137.44      148.10     15.89 o 
  -4   7   2     1080.48      972.51     29.53 o 
  -3   7   2      259.58      256.82     16.27 o 
  -2   7   2        5.72       -3.52      5.80 o 
  -1   7   2      207.40      162.08     12.49 o 
   0   7   2       93.94       67.91      7.16 o 
   1   7   2      575.08      583.81     19.12 o 
   2   7   2     1454.33     1431.97     29.31 o 
   3   7   2       58.41       53.87      9.86 o 
   4   7   2        2.20        6.95     10.11 o 
   5   7   2      114.76       88.00     12.24 o 
   6   7   2        9.22       31.82     15.38 o 
   7   7   2      499.71      472.32     29.01 o 
   8   7   2      255.49      261.36     24.12 o 
   9   7   2      578.96      577.23     34.41 o 
  10   7   2       33.62       49.55     21.20 o 
  11   7   2       17.53       43.20     21.65 o 
  12   7   2       61.15       61.71     20.13 o 
  13   7   2       22.85      -27.50     27.73 o 
  14   7   2       52.33       37.08     48.84 o 
 -14   8   2        4.99       -9.81     25.64 o 
 -13   8   2        6.49       52.94     20.68 o 
 -12   8   2        0.38       10.36     22.45 o 
 -11   8   2      141.10      165.40     37.34 o 
 -10   8   2      172.62      152.04     20.74 o 
  -9   8   2      122.71      111.71     18.17 o 
  -8   8   2      367.63      359.73     24.46 o 
  -7   8   2      315.02      293.02     21.80 o 
  -6   8   2      149.05      151.74     17.21 o 
  -5   8   2      112.49       81.99     14.32 o 
  -4   8   2        3.23       32.01     12.37 o 
  -3   8   2      801.75      809.03     26.83 o 
  -2   8   2     1747.76     1743.75     35.16 o 
  -1   8   2     3248.44     3129.71     62.27 o 
   0   8   2     2084.48     2061.38     37.07 o 
   1   8   2     1167.66     1119.41     23.00 o 
   2   8   2      402.27      378.15     16.98 o 
   3   8   2      553.68      505.54     20.16 o 
   4   8   2        5.19       -3.41     13.20 o 
   5   8   2      445.62      417.69     23.44 o 
   6   8   2      577.57      543.28     30.85 o 
   7   8   2      226.07      283.61     24.97 o 
   8   8   2       11.60       38.52     21.81 o 
   9   8   2        6.65       29.01     18.11 o 
  10   8   2       22.21      -23.07     23.07 o 
  11   8   2       40.74       19.87     23.26 o 
  12   8   2        0.24        9.45     21.12 o 
  13   8   2        1.09       27.46     27.06 o 
 -13   9   2       17.01       42.01     45.66 o 
 -12   9   2        1.26      -18.21     18.21 o 
 -11   9   2       44.78       13.09     23.29 o 
 -10   9   2       99.50       88.86     19.39 o 
  -9   9   2      186.15      182.66     20.45 o 
  -8   9   2      191.11      180.84     20.49 o 
  -7   9   2      203.99      178.66     19.19 o 
  -6   9   2      116.67       97.61     16.26 o 
  -5   9   2       53.65       44.83     14.66 o 
  -4   9   2       59.85       83.98     19.93 o 
  -3   9   2      167.38      149.90     17.99 o 
  -2   9   2      335.57      362.19     19.31 o 
  -1   9   2      477.00      469.78     19.93 o 
   0   9   2      473.66      432.67     16.25 o 
   1   9   2       74.68       64.30      8.77 o 
   2   9   2       24.42       33.32      9.49 o 
   3   9   2      159.70      159.83     15.37 o 
   4   9   2      433.18      424.36     22.44 o 
   5   9   2     1161.62     1202.51     44.64 o 
   6   9   2      885.34      928.01     39.21 o 
   7   9   2      645.51      612.38     30.91 o 
   8   9   2      329.84      318.14     28.09 o 
   9   9   2      108.80       94.19     19.94 o 
  10   9   2        9.40        1.76     17.79 o 
  11   9   2        4.30      -20.02     20.02 o 
  12   9   2       29.65       11.22     64.55 o 
 -11  10   2       18.45       66.39     30.62 o 
 -10  10   2       54.77       24.80     22.63 o 
  -9  10   2       78.91       61.03     21.02 o 
  -8  10   2       21.61       28.09     25.21 o 
  -7  10   2       14.46       25.06     31.40 o 
  -6  10   2       30.66       20.87     17.46 o 
  -5  10   2        1.73      -16.36     16.36 o 
  -4  10   2        1.90      -13.15     13.15 o 
  -3  10   2        4.15        9.58     17.15 o 
  -2  10   2       33.49       33.49     14.82 o 
  -1  10   2      146.19      138.91     16.03 o 
   0  10   2      559.49      509.39     26.30 o 
   1  10   2      479.40      486.85     23.30 o 
   2  10   2      406.53      431.27     23.01 o 
   3  10   2       57.38       90.56     17.66 o 
   4  10   2       68.47       52.05     13.34 o 
   5  10   2      111.76       90.10     19.67 o 
   6  10   2        6.76       23.63     15.31 o 
   7  10   2      144.47      110.01     18.20 o 
   8  10   2      401.99      355.84     27.17 o 
   9  10   2      369.60      384.16     28.64 o 
  10  10   2      216.50      265.72     25.83 o 
  11  10   2      124.35      127.92     28.67 o 
  12  10   2       94.14      125.90     50.67 o 
 -10  11   2        4.90      -26.97     38.91 o 
  -9  11   2       13.27       12.40     22.64 o 
  -8  11   2       21.50        7.77     35.54 o 
  -7  11   2        8.63        8.63     19.60 o 
  -6  11   2       12.70       -4.84     17.66 o 
  -5  11   2       53.96       65.94     18.48 o 
  -4  11   2      167.08      159.27     28.00 o 
  -3  11   2      114.80      114.58     23.12 o 
  -2  11   2       61.67       73.55     16.07 o 
  -1  11   2        0.30      -12.95     12.95 o 
   0  11   2        0.06       -3.89     12.85 o 
   1  11   2        2.47       -7.42     14.78 o 
   2  11   2       57.29       78.20     15.26 o 
   3  11   2       63.20       46.87     16.27 o 
   4  11   2       69.68       73.41     19.53 o 
   5  11   2       39.31       49.33     18.41 o 
   6  11   2      101.88      105.41     21.41 o 
   7  11   2       29.59       39.45     19.14 o 
   8  11   2        2.71       11.14     17.07 o 
   9  11   2        1.97      -11.18     19.39 o 
  10  11   2        4.51       75.74     32.36 o 
  -7  12   2       18.87       32.49     45.49 o 
  -6  12   2       11.09       14.69     23.61 o 
  -5  12   2        2.07       21.49     21.11 o 
  -4  12   2       40.28       33.06     22.80 o 
  -3  12   2      251.63      219.59     26.32 o 
  -2  12   2      336.33      361.51     30.58 o 
  -1  12   2      430.85      497.93     40.60 o 
   0  12   2       83.75      118.87     21.97 o 
   1  12   2        2.13        2.47     15.71 o 
   2  12   2       85.14      100.34     18.36 o 
   3  12   2      148.23      192.42     27.07 o 
   4  12   2      238.62      208.36     39.80 o 
   5  12   2       79.76       88.16     23.69 o 
   6  12   2       51.83      103.67     23.52 o 
   7  12   2       69.48       -3.50     45.11 o 
   8  12   2       54.01       99.48     35.57 o 
  -5  13   2       92.48      117.62     51.33 o 
  -4  13   2       58.99       43.17     26.13 o 
  -3  13   2       28.18      -40.71     40.71 o 
  -2  13   2        0.85        9.31     34.33 o 
  -1  13   2       35.29      -35.88     35.88 o 
   0  13   2       48.40       51.19     29.56 o 
   1  13   2       49.10       28.24     27.41 o 
   2  13   2       53.41       97.93     29.93 o 
   3  13   2       80.41       76.65     29.04 o 
   4  13   2       80.61       86.82     59.47 o 
 -17   1   3        0.06       -1.95     31.59 o 
 -16   1   3        8.07        6.20     25.11 o 
 -15   1   3      103.86      101.55     22.49 o 
 -14   1   3      319.25      301.20     25.06 o 
 -13   1   3      387.73      413.91     35.44 o 
 -12   1   3        0.89        5.31     15.73 o 
 -11   1   3       30.77       36.68     16.83 o 
 -10   1   3     1805.90     1686.48     43.48 o 
  -9   1   3     1348.71     1327.75     42.58 o 
  -8   1   3      616.15      610.91     24.59 o 
  -7   1   3      469.73      476.03     20.68 o 
  -6   1   3      645.30      653.58     21.69 o 
  -5   1   3     1212.50     1103.47     25.75 o 
  -4   1   3     2619.84     2418.26     35.90 o 
  -3   1   3      617.22      693.68     15.81 o 
  -2   1   3     1338.76     1411.60     18.97 o 
  -1   1   3      106.08       73.72      4.88 o 
   0   1   3      244.45      276.60      6.44 o 
   1   1   3     4914.54     5445.56     35.55 o 
   2   1   3    10922.99    11605.02     70.72 o 
   3   1   3        4.08       40.40      3.51 o 
   4   1   3     5829.90     6191.76     55.93 o 
   5   1   3     1035.13     1011.75     18.28 o 
   6   1   3     3516.28     3778.23     44.14 o 
   7   1   3     1438.68     1493.97     27.00 o 
   8   1   3      154.98      159.90     11.67 o 
   9   1   3     1302.23     1302.82     28.59 o 
  10   1   3     1201.12     1075.53     36.09 o 
  11   1   3      876.93      887.99     26.67 o 
  12   1   3       89.57       97.73     22.68 o 
  13   1   3       10.99       44.24     20.59 o 
  14   1   3       10.76       19.00     26.68 o 
  15   1   3       14.36       56.46     24.64 o 
  16   1   3       28.81       -4.15     31.19 o 
 -18   2   3        4.08       57.00     49.31 o 
 -17   2   3        2.91       -3.88     30.64 o 
 -16   2   3       31.50       -2.58     28.87 o 
 -15   2   3       94.93       62.53     19.40 o 
 -14   2   3       66.89       64.39     16.21 o 
 -13   2   3      239.39      225.89     19.70 o 
 -12   2   3      388.93      359.38     22.47 o 
 -11   2   3       88.83       81.46     15.83 o 
 -10   2   3       16.07        0.75     13.97 o 
  -9   2   3      274.79      287.80     18.75 o 
  -8   2   3      723.07      676.49     23.89 o 
  -7   2   3     3477.11     3145.17     48.15 o 
  -6   2   3     2921.66     2673.15     45.84 o 
  -5   2   3    13261.26    12840.13    131.91 o 
  -4   2   3     4889.82     4744.09     48.87 o 
  -3   2   3    11801.75    11340.57    122.30 o 
  -2   2   3     3863.80     4430.66     44.68 o 
  -1   2   3       27.19       98.04      8.62 o 
   0   2   3     5922.38     7047.26     66.58 o 
   1   2   3     4133.67     4369.50     34.63 o 
   2   2   3     1896.92     1697.60     20.31 o 
   3   2   3    20816.77    20752.97    138.57 o 
   4   2   3     3881.00     3526.50     35.38 o 
   5   2   3     2029.70     1871.69     23.78 o 
   6   2   3     2348.97     2104.65     30.38 o 
   7   2   3     1585.03     1444.46     26.45 o 
   8   2   3       10.67        6.15      8.88 o 
   9   2   3        3.93       -6.95      9.38 o 
  10   2   3      191.01      154.36     13.15 o 
  11   2   3       11.85        9.45     11.12 o 
  12   2   3       60.58       63.42     20.37 o 
  13   2   3       73.24       83.51     22.24 o 
  14   2   3      156.58      133.57     23.09 o 
  15   2   3       69.62       97.08     24.23 o 
  16   2   3      136.38      105.79     45.29 o 
  17   2   3       80.71        3.74     42.28 o 
 -17   3   3        0.80      -52.84     52.86 o 
 -16   3   3        1.42      -20.97     28.26 o 
 -15   3   3        7.99       15.86     28.31 o 
 -14   3   3        7.20       29.81     17.06 o 
 -13   3   3      120.90      144.57     20.52 o 
 -12   3   3      437.27      424.72     23.66 o 
 -11   3   3      754.64      749.87     29.28 o 
 -10   3   3        1.73       -3.99     14.98 o 
  -9   3   3        6.53        9.26     13.97 o 
  -8   3   3      353.55      344.12     20.98 o 
  -7   3   3       18.65       39.09     15.43 o 
  -6   3   3      106.05       90.21     12.10 o 
  -5   3   3        4.18        3.06      7.23 o 
  -4   3   3      578.27      557.40     21.92 o 
  -3   3   3      311.16      291.89     11.13 o 
  -2   3   3       14.33       26.83      5.76 o 
  -1   3   3     6074.02     5800.29     67.58 o 
   0   3   3     9710.13    10081.55    111.13 o 
   1   3   3    21330.49    21347.24    234.11 o 
   2   3   3     9202.59     9002.78     95.18 o 
   3   3   3     8271.09     7699.69     63.20 o 
   4   3   3       37.95       44.35      6.29 o 
   5   3   3     2203.85     2471.72     45.14 o 
   6   3   3     1138.57     1097.55     33.22 o 
   7   3   3      528.17      470.52     13.35 o 
   8   3   3     3402.84     3543.38     75.89 o 
   9   3   3     3448.12     3288.57     50.47 o 
  10   3   3     1605.75     1699.55     43.15 o 
  11   3   3     1447.39     1403.05     46.05 o 
  12   3   3      500.38      491.68     32.69 o 
  13   3   3       93.56      108.48     21.78 o 
  14   3   3        1.62       23.47     29.63 o 
  15   3   3        0.06        6.29     20.62 o 
  16   3   3       84.51       56.54     40.60 o 
  17   3   3       29.33       -9.20     37.29 o 
 -16   4   3        0.23      -28.02     28.02 o 
 -15   4   3        0.09       23.50     20.42 o 
 -14   4   3        8.00       -8.36     20.91 o 
 -13   4   3        6.42       11.73     18.38 o 
 -12   4   3       23.05       28.24     16.26 o 
 -11   4   3       39.45       41.98     15.53 o 
 -10   4   3       33.45       54.84     19.13 o 
  -9   4   3       22.87       16.84     16.07 o 
  -8   4   3      432.53      426.18     26.77 o 
  -7   4   3       14.79       -4.40     14.53 o 
  -6   4   3      571.45      558.44     18.13 o 
  -5   4   3      430.82      336.99     17.55 o 
  -4   4   3       26.13       13.98      9.08 o 
  -3   4   3      585.63      541.42     17.43 o 
  -2   4   3       29.30       23.50      5.86 o 
  -1   4   3      544.57      532.47     13.26 o 
   0   4   3     4215.01     4293.54     60.38 o 
   1   4   3     3318.49     3530.56     43.55 o 
   2   4   3        2.69        8.93      5.61 o 
   3   4   3     1890.84     1913.15     21.37 o 
   4   4   3     7960.47     7731.59     70.94 o 
   5   4   3     2268.21     2028.49     43.80 o 
   6   4   3        4.44       12.93      5.07 o 
   7   4   3      830.97      740.35     44.91 o 
   8   4   3      575.04      555.73     26.26 o 
   9   4   3      346.05      380.52     21.78 o 
  10   4   3      119.04      140.86     15.90 o 
  11   4   3       63.77       43.24     15.58 o 
  12   4   3      386.40      424.40     30.94 o 
  13   4   3       47.52       56.32     22.35 o 
  14   4   3       43.05       69.01     36.97 o 
  15   4   3       83.61       97.56     26.43 o 
  16   4   3       57.73      156.06     57.23 o 
 -16   5   3       15.93      -41.55     41.55 o 
 -15   5   3        8.95       -0.52     22.95 o 
 -14   5   3       46.51       31.30     20.39 o 
 -13   5   3      215.66      219.72     38.57 o 
 -12   5   3      240.20      272.52     27.39 o 
 -11   5   3       46.26       55.98     19.05 o 
 -10   5   3      127.06      107.07     20.80 o 
  -9   5   3        8.51      -16.20     17.37 o 
  -8   5   3      194.44      176.44     20.09 o 
  -7   5   3     1185.62      990.88     59.89 o 
  -6   5   3      421.46      433.20     22.18 o 
  -5   5   3      856.05      695.71     24.31 o 
  -4   5   3      618.72      577.63     20.76 o 
  -3   5   3      399.76      381.65     15.77 o 
  -2   5   3      448.22      391.97     12.71 o 
  -1   5   3      759.86      730.40     17.79 o 
   0   5   3       43.46       78.92     12.31 o 
   1   5   3      102.95      102.14      8.54 o 
   2   5   3      936.42      862.22     17.92 o 
   3   5   3       53.22       51.02      6.88 o 
   4   5   3        6.43       19.00      6.52 o 
   5   5   3      106.38       70.68      7.23 o 
   6   5   3      724.18      682.95     32.96 o 
   7   5   3        0.46       12.63     11.62 o 
   8   5   3      254.11      236.99     18.09 o 
   9   5   3        2.09        4.04     12.25 o 
  10   5   3       90.51       83.51     15.01 o 
  11   5   3      149.00      148.42     18.09 o 
  12   5   3      336.51      296.62     27.66 o 
  13   5   3        2.78       37.76     42.75 o 
  14   5   3        2.87       22.05     26.81 o 
  15   5   3       12.98       10.37     37.05 o 
  16   5   3        8.35      -15.99     44.98 o 
 -16   6   3       14.41       25.83     62.32 o 
 -15   6   3       23.37       -3.98     22.11 o 
 -14   6   3      130.34      163.53     27.61 o 
 -13   6   3      198.51      170.28     25.52 o 
 -12   6   3      161.23      148.88     26.14 o 
 -11   6   3       67.27       58.65     19.09 o 
 -10   6   3       53.36       56.53     19.72 o 
  -9   6   3      148.30      145.92     25.38 o 
  -8   6   3       67.51       89.29     18.87 o 
  -7   6   3     2270.75     2237.40     49.87 o 
  -6   6   3     4949.53     5004.33     76.86 o 
  -5   6   3     5455.62     5345.27     76.92 o 
  -4   6   3     2409.39     2362.16     44.20 o 
  -3   6   3      427.40      379.43     17.41 o 
  -2   6   3      626.55      563.15     18.56 o 
  -1   6   3     4883.02     4652.88     58.53 o 
   0   6   3     4365.07     4554.55     74.22 o 
   1   6   3     2277.25     2445.62     37.20 o 
   2   6   3     1728.93     1614.24     29.10 o 
   3   6   3     1120.19      986.85     20.81 o 
   4   6   3      970.97      905.80     24.02 o 
   5   6   3      123.59      119.06     14.73 o 
   6   6   3      143.49      163.28     20.14 o 
   7   6   3      127.57      110.70     18.38 o 
   8   6   3       79.43       79.63     16.16 o 
   9   6   3      232.64      218.41     22.94 o 
  10   6   3       56.67       32.48     17.31 o 
  11   6   3       17.82       -8.89     23.23 o 
  12   6   3        1.84       10.34     24.87 o 
  13   6   3       11.47       28.59     23.35 o 
  14   6   3        0.58       29.44     27.89 o 
  15   6   3        4.91       70.37     46.37 o 
 -15   7   3       72.02       54.77     33.53 o 
 -14   7   3      272.27      306.73     29.38 o 
 -13   7   3      295.90      340.45     32.91 o 
 -12   7   3      436.60      490.52     35.97 o 
 -11   7   3      675.27      625.39     37.51 o 
 -10   7   3      477.60      472.25     29.02 o 
  -9   7   3        8.49        8.12     22.42 o 
  -8   7   3        1.38       18.68     15.51 o 
  -7   7   3        6.63       -3.17     14.29 o 
  -6   7   3      116.13      124.10     15.79 o 
  -5   7   3      979.59      922.60     30.62 o 
  -4   7   3      451.57      391.65     19.46 o 
  -3   7   3     1084.48     1094.99     33.91 o 
  -2   7   3      416.72      341.37     31.08 o 
  -1   7   3     1701.19     1706.14     32.37 o 
   0   7   3      161.71      162.67     11.39 o 
   1   7   3      101.15      118.31     10.58 o 
   2   7   3        1.35        2.09      8.59 o 
   3   7   3      160.39      144.62     10.84 o 
   4   7   3       72.64       86.06     12.07 o 
   5   7   3      404.61      340.96     19.85 o 
   6   7   3       71.89       51.04     16.35 o 
   7   7   3        9.02      -19.00     19.00 o 
   8   7   3      272.14      290.43     24.59 o 
   9   7   3      511.78      482.45     31.32 o 
  10   7   3      759.47      742.32     39.51 o 
  11   7   3      155.83      114.88     23.82 o 
  12   7   3       45.87       73.51     26.96 o 
  13   7   3       13.58       14.00     28.14 o 
  14   7   3        2.76        0.29     35.46 o 
 -14   8   3       30.99       36.09     25.92 o 
 -13   8   3        2.50       12.72     22.76 o 
 -12   8   3        0.25      -16.14     17.94 o 
 -11   8   3       76.07       88.44     20.91 o 
 -10   8   3       73.41       87.86     18.11 o 
  -9   8   3      225.35      255.12     22.84 o 
  -8   8   3      316.19      337.42     24.22 o 
  -7   8   3      606.99      590.22     28.37 o 
  -6   8   3      525.32      490.57     25.03 o 
  -5   8   3      873.42      872.43     30.52 o 
  -4   8   3      146.68      157.05     15.42 o 
  -3   8   3       75.30       67.47     20.86 o 
  -2   8   3       14.17       31.70      9.93 o 
  -1   8   3        0.53       25.09      8.54 o 
   0   8   3      562.21      578.57     18.01 o 
   1   8   3     1301.48     1162.82     26.17 o 
   2   8   3     1133.68     1012.15     24.42 o 
   3   8   3      260.25      228.41     13.30 o 
   4   8   3       21.59       19.13      8.82 o 
   5   8   3       64.94       50.87     15.23 o 
   6   8   3       41.89       41.21     14.39 o 
   7   8   3      207.75      191.55     19.27 o 
   8   8   3        5.98      -12.08     15.82 o 
   9   8   3       12.57       50.41     39.77 o 
  10   8   3        0.69       -5.79     29.04 o 
  11   8   3       18.84      -19.45     19.45 o 
  12   8   3       25.92       24.13     26.41 o 
  13   8   3       27.63      -35.58     35.58 o 
 -13   9   3        0.74      -28.59     28.59 o 
 -12   9   3       26.25       35.14     20.63 o 
 -11   9   3        2.54      -13.05     18.07 o 
 -10   9   3        0.07       29.04     16.94 o 
  -9   9   3        3.54       -8.11     16.63 o 
  -8   9   3       45.80       17.63     21.69 o 
  -7   9   3        0.04        3.64     13.72 o 
  -6   9   3       36.28       28.65     16.44 o 
  -5   9   3      301.80      334.66     25.00 o 
  -4   9   3      373.55      406.78     26.30 o 
  -3   9   3      960.76     1006.37     37.34 o 
  -2   9   3      214.21      219.34     17.60 o 
  -1   9   3      177.72      177.66     13.73 o 
   0   9   3      199.56      193.95     12.91 o 
   1   9   3       52.85       45.41      9.47 o 
   2   9   3      516.99      550.09     19.69 o 
   3   9   3       64.99       57.64     13.21 o 
   4   9   3      531.20      550.52     31.17 o 
   5   9   3       15.58       26.56     13.89 o 
   6   9   3        4.78        7.94     14.23 o 
   7   9   3        0.54       34.35     14.92 o 
   8   9   3       75.44       38.26     15.72 o 
   9   9   3       35.76       29.03     16.93 o 
  10   9   3      103.90       87.26     22.11 o 
  11   9   3       20.21       68.91     26.52 o 
  12   9   3        6.79       18.63     33.04 o 
 -11  10   3       35.12       33.27     47.04 o 
 -10  10   3        3.73       13.10     21.55 o 
  -9  10   3        1.87       23.34     22.07 o 
  -8  10   3      177.23      175.70     26.99 o 
  -7  10   3      149.05      102.10     24.33 o 
  -6  10   3      221.21      213.54     27.02 o 
  -5  10   3       98.67       73.71     17.29 o 
  -4  10   3      385.36      414.01     27.71 o 
  -3  10   3      279.10      300.18     21.79 o 
  -2  10   3      214.61      241.49     19.49 o 
  -1  10   3       17.58       36.37     11.30 o 
   0  10   3       26.74        7.12     12.07 o 
   1  10   3      359.86      325.33     20.51 o 
   2  10   3      316.50      278.85     22.89 o 
   3  10   3      249.14      228.89     24.54 o 
   4  10   3      557.57      533.27     26.11 o 
   5  10   3      145.36      139.92     18.25 o 
   6  10   3       38.30       34.01     16.20 o 
   7  10   3       11.15       -0.25     21.11 o 
   8  10   3        0.25       -8.77     16.55 o 
   9  10   3        8.63        6.28     16.83 o 
  10  10   3       15.40       14.37     22.85 o 
  11  10   3        9.42       84.56     39.92 o 
 -10  11   3       64.18       48.75     43.95 o 
  -9  11   3      172.24      105.38     26.39 o 
  -8  11   3       24.82       44.16     23.22 o 
  -7  11   3        4.23       15.46     29.01 o 
  -6  11   3       24.23        8.52     27.33 o 
  -5  11   3        2.82       29.14     18.01 o 
  -4  11   3       55.83       15.71     20.79 o 
  -3  11   3       30.32      -11.53     20.31 o 
  -2  11   3      353.20      346.09     28.50 o 
  -1  11   3      240.51      277.67     26.19 o 
   0  11   3      499.13      557.67     35.26 o 
   1  11   3      195.05      269.48     30.84 o 
   2  11   3      473.30      535.51     31.33 o 
   3  11   3       95.24      122.14     19.79 o 
   4  11   3       61.89       70.48     19.77 o 
   5  11   3        1.87      -15.04     17.98 o 
   6  11   3       42.63       71.06     20.10 o 
   7  11   3      462.57      482.67     35.72 o 
   8  11   3      378.56      337.92     33.02 o 
   9  11   3      161.47      206.49     41.64 o 
  10  11   3       47.60      136.02     50.52 o 
  -7  12   3       54.03       38.64     38.10 o 
  -6  12   3       44.41      -53.89     68.96 o 
  -5  12   3       24.88       51.51     27.87 o 
  -4  12   3       45.76       25.64     21.49 o 
  -3  12   3       26.62       49.74     19.44 o 
  -2  12   3       29.28       25.51     17.57 o 
  -1  12   3        8.55       -3.19     23.76 o 
   0  12   3        8.41       25.38     19.41 o 
   1  12   3        0.36       -3.17     20.67 o 
   2  12   3       80.72       82.25     32.78 o 
   3  12   3      161.54      156.35     22.12 o 
   4  12   3      148.66      128.12     26.30 o 
   5  12   3      175.14      175.81     25.36 o 
   6  12   3      180.92      228.50     29.28 o 
   7  12   3       50.36       39.05     29.29 o 
   8  12   3       23.99       91.55     94.51 o 
  -5  13   3        3.01       54.48     48.40 o 
  -4  13   3       62.71       62.66     29.17 o 
  -3  13   3      131.93       79.60     41.24 o 
  -2  13   3      219.77      240.52     57.77 o 
  -1  13   3      149.93      229.61     53.03 o 
   0  13   3      140.26      187.73     55.43 o 
   1  13   3       66.54       75.33     35.23 o 
   2  13   3       14.46        8.27     30.08 o 
   3  13   3       11.42      -22.35     27.79 o 
   4  13   3       69.16      110.03     51.41 o 
   5  13   3      172.48      268.98     65.99 o 
 -17   0   4        5.61      184.43     59.68 o 
 -16   0   4        0.08        7.80     29.42 o 
 -15   0   4       25.44       44.68     30.78 o 
 -14   0   4      257.90      329.56     43.09 o 
 -13   0   4      121.23       74.90     28.44 o 
 -12   0   4       74.33       96.67     29.17 o 
 -11   0   4     3487.64     3323.60    102.90 o 
 -10   0   4     5955.92     5822.25    138.50 o 
  -9   0   4     8975.63     8931.02    177.39 o 
  -8   0   4      721.95      670.86     40.18 o 
  -7   0   4      134.79      209.65     26.42 o 
  -6   0   4       34.16        7.75     27.33 o 
  -5   0   4     7830.04     7920.20    168.47 o 
  -4   0   4     2581.10     2003.10     72.75 o 
  -3   0   4     2280.73     1966.98     48.92 o 
  -2   0   4    10558.13    11075.40    136.80 o 
  -1   0   4      289.72      298.22     12.19 o 
   0   0   4    23063.55    24071.10    317.37 o 
   1   0   4     6311.80     7025.68     94.49 o 
   2   0   4      245.88      312.66     16.81 o 
   3   0   4      538.46      487.19     29.37 o 
   4   0   4     2305.02     2255.52     60.05 o 
   5   0   4     6701.06     7191.90    168.15 o 
   6   0   4     3288.16     3096.57     74.48 o 
   7   0   4     1220.98     1127.16     27.88 o 
   8   0   4      970.94     1098.46     31.06 o 
   9   0   4        6.69       54.88     22.65 o 
  10   0   4       16.97       13.57     14.40 o 
  11   0   4        3.22       25.92     19.46 o 
  12   0   4        9.44        0.58     32.42 o 
  13   0   4      122.48      181.18     37.45 o 
  14   0   4      190.21      207.94     39.85 o 
  15   0   4       29.97       70.36     35.68 o 
  16   0   4       23.58       37.07     49.07 o 
 -18   1   4       72.18       23.33     51.43 o 
 -17   1   4       92.03       60.47     32.31 o 
 -16   1   4       84.57       72.74     27.19 o 
 -15   1   4      108.28      109.94     20.02 o 
 -14   1   4       25.52       12.89     16.47 o 
 -13   1   4        4.73       13.10     18.09 o 
 -12   1   4      422.22      456.53     30.12 o 
 -11   1   4      210.67      197.68     23.47 o 
 -10   1   4     1246.62     1259.05     39.26 o 
  -9   1   4     1133.10     1147.44     35.18 o 
  -8   1   4     3844.53     3721.97     61.78 o 
  -7   1   4       85.47       90.31     14.60 o 
  -6   1   4       18.06       23.06     10.42 o 
  -5   1   4     1659.34     1569.30     27.69 o 
  -4   1   4      318.05      373.53     14.76 o 
  -3   1   4     7166.44     7441.92     90.37 o 
  -2   1   4      933.85      735.99     14.94 o 
  -1   1   4     1205.09     1331.70     23.54 o 
   0   1   4      671.61      809.82     21.20 o 
   1   1   4     3821.67     3755.98     31.32 o 
   2   1   4      372.68      446.62     12.14 o 
   3   1   4      167.38      177.41      8.62 o 
   4   1   4     3276.03     3025.39     33.26 o 
   5   1   4     2868.99     2705.56     37.47 o 
   6   1   4     2340.82     2375.80     29.29 o 
   7   1   4      752.71      737.68     18.61 o 
   8   1   4      980.38      916.41     22.24 o 
   9   1   4      204.68      200.70     13.03 o 
  10   1   4      360.41      353.61     16.73 o 
  11   1   4       92.22       93.77     14.63 o 
  12   1   4       98.52       98.70     18.14 o 
  13   1   4      459.62      446.57     29.36 o 
  14   1   4      186.69      225.81     30.15 o 
  15   1   4      137.07      172.54     38.10 o 
  16   1   4      101.40       95.34     30.67 o 
 -17   2   4        0.77      -55.38     55.38 o 
 -16   2   4        2.05       35.86     42.27 o 
 -15   2   4       25.40       19.31     22.31 o 
 -14   2   4       58.50       63.44     17.82 o 
 -13   2   4       51.18       -8.84     17.57 o 
 -12   2   4      124.26      156.51     18.14 o 
 -11   2   4        3.89        8.81     14.79 o 
 -10   2   4      345.01      335.27     20.28 o 
  -9   2   4       16.26       19.09     15.75 o 
  -8   2   4      344.44      326.31     20.73 o 
  -7   2   4       20.12        9.85     12.68 o 
  -6   2   4     2313.46     2245.59     34.05 o 
  -5   2   4     1114.42     1113.83     21.61 o 
  -4   2   4     4000.76     4120.59     44.83 o 
  -3   2   4     2410.40     2722.49     35.92 o 
  -2   2   4      764.33      693.05     11.26 o 
  -1   2   4       44.09       85.63      6.25 o 
   0   2   4      188.91      176.56      6.88 o 
   1   2   4     2996.46     2973.32     26.39 o 
   2   2   4     1026.70      881.83     12.72 o 
   3   2   4        1.01       -1.41      3.66 o 
   4   2   4       68.38       49.48      5.32 o 
   5   2   4     2598.41     2486.36     47.73 o 
   6   2   4        4.44       11.78      5.80 o 
   7   2   4      180.59      188.73     10.75 o 
   8   2   4       98.47       98.21     10.41 o 
   9   2   4        1.54        9.75     10.52 o 
  10   2   4       74.93       87.62     11.09 o 
  11   2   4       51.86       40.97     17.48 o 
  12   2   4       93.51       61.82     18.44 o 
  13   2   4       13.43       22.41     18.87 o 
  14   2   4       15.10        0.39     21.50 o 
  15   2   4       84.19       70.32     27.79 o 
  16   2   4       17.45      -40.59     43.78 o 
 -17   3   4       12.56       29.44     51.84 o 
 -16   3   4       55.01      106.73     31.69 o 
 -15   3   4       16.06       40.08     42.26 o 
 -14   3   4       18.17       29.84     17.61 o 
 -13   3   4        0.23       13.47     18.01 o 
 -12   3   4        9.44       13.28     16.13 o 
 -11   3   4      290.79      296.54     23.24 o 
 -10   3   4      176.88      167.83     18.82 o 
  -9   3   4        1.70       12.84     15.50 o 
  -8   3   4        6.50       26.38     14.50 o 
  -7   3   4        1.87       30.93     11.28 o 
  -6   3   4      173.21      198.73     12.02 o 
  -5   3   4     5404.80     5531.23     62.39 o 
  -4   3   4     5772.58     6222.97     64.78 o 
  -3   3   4     4045.49     4228.50     47.44 o 
  -2   3   4     1481.44     1415.55     35.08 o 
  -1   3   4      840.77      981.47     22.12 o 
   0   3   4       29.70       32.56      5.20 o 
   1   3   4     1736.73     1953.15     28.55 o 
   2   3   4     1621.99     1796.89     19.79 o 
   3   3   4     2842.42     2771.91     30.80 o 
   4   3   4     1757.36     1635.62     30.36 o 
   5   3   4      498.13      493.48     19.72 o 
   6   3   4     8325.98     8479.45     99.16 o 
   7   3   4     1135.89     1066.43     29.93 o 
   8   3   4       32.56       30.73      8.32 o 
   9   3   4       93.85       83.34     22.79 o 
  10   3   4      151.96      161.53     16.47 o 
  11   3   4      116.95      107.05     20.08 o 
  12   3   4      444.56      473.40     36.19 o 
  13   3   4      334.27      351.60     31.38 o 
  14   3   4      135.42      122.27     23.08 o 
  15   3   4        5.93       19.96     22.46 o 
  16   3   4        0.47      -42.31     42.31 o 
 -16   4   4        3.90       49.40     26.06 o 
 -15   4   4       12.32        0.43     20.90 o 
 -14   4   4       14.29       17.15     31.88 o 
 -13   4   4       52.36       68.01     17.25 o 
 -12   4   4      350.56      326.13     24.14 o 
 -11   4   4      226.25      219.20     20.40 o 
 -10   4   4      298.69      324.76     27.70 o 
  -9   4   4       69.12       82.95     15.10 o 
  -8   4   4     1199.23     1222.76     32.15 o 
  -7   4   4      435.54      351.74     27.05 o 
  -6   4   4      100.46      120.60      9.72 o 
  -5   4   4      276.43      252.87     20.01 o 
  -4   4   4     7363.73     7163.46     84.70 o 
  -3   4   4    10571.32     9869.66    105.05 o 
  -2   4   4     5828.06     5842.34     57.73 o 
  -1   4   4    15436.96    14888.41    164.80 o 
   0   4   4     7205.75     9088.07    118.26 o 
   1   4   4     2133.95     2024.85     43.32 o 
   2   4   4      380.85      362.05     11.55 o 
   3   4   4       26.71       31.93      5.69 o 
   4   4   4      297.98      230.49     10.26 o 
   5   4   4     1454.13     1382.56     29.95 o 
   6   4   4       85.98      108.75     13.18 o 
   7   4   4        3.33        3.07     12.15 o 
   8   4   4     2910.14     2748.04     52.79 o 
   9   4   4      775.86      728.72     28.46 o 
  10   4   4      596.31      566.56     26.30 o 
  11   4   4      318.89      330.46     27.72 o 
  12   4   4      235.11      208.09     33.60 o 
  13   4   4       52.49       19.74     20.23 o 
  14   4   4       20.59       36.82     21.99 o 
  15   4   4        0.88       12.57     25.48 o 
  16   4   4        0.24       -3.57     38.90 o 
 -16   5   4       31.22       -4.67     44.53 o 
 -15   5   4       47.12       25.17     21.91 o 
 -14   5   4       71.69       52.62     20.73 o 
 -13   5   4       28.32       29.24     26.11 o 
 -12   5   4       30.49       37.45     19.49 o 
 -11   5   4        1.66       17.23     18.54 o 
 -10   5   4      199.56      147.79     22.27 o 
  -9   5   4      563.51      618.46     29.18 o 
  -8   5   4       62.46       47.90     15.18 o 
  -7   5   4      426.37      388.75     21.95 o 
  -6   5   4     3129.92     3028.94     59.22 o 
  -5   5   4     1812.11     1744.25     38.64 o 
  -4   5   4     1965.18     2025.64     44.81 o 
  -3   5   4     1356.96     1337.45     40.18 o 
  -2   5   4      253.67      225.78      9.86 o 
  -1   5   4      919.80      810.39     15.98 o 
   0   5   4       43.88       60.42      9.83 o 
   1   5   4     1330.10     1296.15     29.60 o 
   2   5   4     3244.97     3333.33     41.49 o 
   3   5   4     3026.31     3099.72     36.75 o 
   4   5   4     4691.16     4764.16    106.13 o 
   5   5   4     1284.87     1236.84     31.17 o 
   6   5   4      992.77      945.63     30.27 o 
   7   5   4      302.53      318.37     18.58 o 
   8   5   4     1674.75     1556.97     39.42 o 
   9   5   4        5.50        1.35     11.95 o 
  10   5   4      468.81      436.91     23.62 o 
  11   5   4      715.53      683.79     35.71 o 
  12   5   4      274.98      228.65     30.31 o 
  13   5   4      201.45      180.45     31.79 o 
  14   5   4      104.77      130.78     30.88 o 
  15   5   4       92.59      115.72     53.50 o 
  16   5   4       56.16       29.47     43.82 o 
 -16   6   4       34.95       15.82     53.30 o 
 -15   6   4       38.37       33.92     23.36 o 
 -14   6   4      147.84      128.59     22.57 o 
 -13   6   4       97.11       98.19     21.57 o 
 -12   6   4      177.76      175.85     22.64 o 
 -11   6   4      228.18      258.96     23.78 o 
 -10   6   4      369.04      368.90     26.18 o 
  -9   6   4       14.64       -4.80     15.29 o 
  -8   6   4       68.06       62.55     17.28 o 
  -7   6   4      464.01      399.98     22.93 o 
  -6   6   4      533.15      569.87     25.37 o 
  -5   6   4       20.11        7.53     12.73 o 
  -4   6   4      416.21      383.46     18.76 o 
  -3   6   4      169.51      161.66     13.31 o 
  -2   6   4      692.98      624.63     16.31 o 
  -1   6   4        3.99       -5.71      7.12 o 
   0   6   4       50.21       48.34     10.52 o 
   1   6   4      395.45      359.11     14.79 o 
   2   6   4      470.47      509.16     16.75 o 
   3   6   4      226.69      268.82     11.88 o 
   4   6   4      179.95      157.25     10.05 o 
   5   6   4       12.61       22.86      7.26 o 
   6   6   4      400.17      429.80     24.33 o 
   7   6   4       10.25       30.31     16.83 o 
   8   6   4        6.15       37.25     17.44 o 
   9   6   4      493.01      502.60     30.29 o 
  10   6   4      612.09      624.41     34.70 o 
  11   6   4       30.47       45.43     23.88 o 
  12   6   4       19.25       42.61     24.12 o 
  13   6   4        1.71       -1.47     26.63 o 
  14   6   4        0.02       -9.46     29.57 o 
  15   6   4        6.57       43.94     50.89 o 
 -15   7   4        0.51       11.07     26.52 o 
 -14   7   4        0.38       13.92     17.81 o 
 -13   7   4        5.77        2.06     17.61 o 
 -12   7   4       10.57       25.19     17.25 o 
 -11   7   4       22.55        9.04     17.11 o 
 -10   7   4        0.05       19.88     15.38 o 
  -9   7   4       19.73       10.23     17.59 o 
  -8   7   4       57.47       58.99     15.13 o 
  -7   7   4        2.88       -3.76     13.42 o 
  -6   7   4       85.42      127.14     17.78 o 
  -5   7   4      637.30      627.71     25.69 o 
  -4   7   4      319.24      305.03     17.41 o 
  -3   7   4        0.91       -1.43     10.07 o 
  -2   7   4      150.55      153.09     12.18 o 
  -1   7   4      577.73      499.08     17.90 o 
   0   7   4     2428.52     2326.56     40.43 o 
   1   7   4     1192.83     1292.27     28.55 o 
   2   7   4       36.38       31.85      8.95 o 
   3   7   4       61.40       81.53      9.70 o 
   4   7   4       16.30       24.73      8.97 o 
   5   7   4      652.74      628.29     23.04 o 
   6   7   4      131.90      112.49     13.46 o 
   7   7   4      226.99      228.51     19.06 o 
   8   7   4       10.65       -0.12     16.88 o 
   9   7   4       14.02      -10.86     16.67 o 
  10   7   4      102.76       82.48     19.83 o 
  11   7   4       13.19       11.50     23.50 o 
  12   7   4       61.16      103.05     29.09 o 
  13   7   4       25.30       30.83     26.57 o 
 -14   8   4        1.73       37.93     28.47 o 
 -13   8   4       10.69       16.39     20.00 o 
 -12   8   4       41.23       60.52     21.61 o 
 -11   8   4      348.63      315.03     27.02 o 
 -10   8   4      641.58      606.79     32.46 o 
  -9   8   4      605.11      578.67     30.45 o 
  -8   8   4      418.72      386.79     25.09 o 
  -7   8   4      913.46      971.12     35.39 o 
  -6   8   4      432.52      387.31     23.03 o 
  -5   8   4      223.19      242.98     17.99 o 
  -4   8   4      329.04      296.51     21.23 o 
  -3   8   4     1217.75     1101.22     30.26 o 
  -2   8   4     1807.20     1728.28     44.35 o 
  -1   8   4     1492.92     1371.69     38.56 o 
   0   8   4      657.67      731.05     22.72 o 
   1   8   4      479.83      382.41     17.13 o 
   2   8   4      123.52      105.73     11.52 o 
   3   8   4        8.64       10.04      8.87 o 
   4   8   4      166.13      140.29     14.19 o 
   5   8   4      559.08      578.63     23.46 o 
   6   8   4     1165.24     1063.08     37.38 o 
   7   8   4      173.95      220.91     20.42 o 
   8   8   4        1.94       22.52     14.54 o 
   9   8   4       69.14       70.40     16.69 o 
  10   8   4       24.73       52.17     21.01 o 
  11   8   4        2.23       38.87     25.59 o 
  12   8   4        4.49       -3.51     28.44 o 
  13   8   4        6.03      -45.96     45.96 o 
 -12   9   4        0.65      -10.92     29.86 o 
 -11   9   4        5.42        4.54     21.98 o 
 -10   9   4       22.91       -8.65     25.41 o 
  -9   9   4       73.87       24.84     29.80 o 
  -8   9   4      208.17      182.29     27.33 o 
  -7   9   4      261.61      278.59     26.57 o 
  -6   9   4       55.21       67.49     18.36 o 
  -5   9   4      187.82      212.23     22.17 o 
  -4   9   4      345.63      326.25     24.06 o 
  -3   9   4      520.70      502.05     27.39 o 
  -2   9   4      778.73      849.61     33.54 o 
  -1   9   4      298.64      252.67     16.69 o 
   0   9   4       50.88       41.95     10.63 o 
   1   9   4      499.15      449.32     21.75 o 
   2   9   4      449.83      472.87     18.52 o 
   3   9   4      744.88      704.11     27.84 o 
   4   9   4     1174.99     1205.58     39.29 o 
   5   9   4     1380.52     1334.84     46.79 o 
   6   9   4     1168.30     1155.60     41.01 o 
   7   9   4     1069.28     1053.70     40.14 o 
   8   9   4      112.25       82.11     17.57 o 
   9   9   4        7.49       18.95     20.05 o 
  10   9   4       16.20       45.47     20.02 o 
  11   9   4       81.85       58.88     29.61 o 
  12   9   4      191.49      232.79     61.70 o 
 -11  10   4       11.97      -15.84     36.14 o 
 -10  10   4       39.24       40.69     23.39 o 
  -9  10   4      194.91      187.38     27.82 o 
  -8  10   4      125.71      141.44     33.48 o 
  -7  10   4        4.17      -20.75     20.82 o 
  -6  10   4       24.90       15.41     22.23 o 
  -5  10   4        7.30       28.86     19.62 o 
  -4  10   4       54.09       65.31     20.45 o 
  -3  10   4      271.75      224.06     25.24 o 
  -2  10   4      540.70      554.84     27.69 o 
  -1  10   4      792.25      822.84     32.55 o 
   0  10   4     1120.55     1171.22     40.49 o 
   1  10   4      925.86      972.37     43.34 o 
   2  10   4      600.30      558.71     28.27 o 
   3  10   4      178.11      155.15     17.29 o 
   4  10   4        1.09      -14.62     14.62 o 
   5  10   4       28.30        6.76     14.57 o 
   6  10   4      118.22      142.00     19.46 o 
   7  10   4      595.82      638.64     33.53 o 
   8  10   4      602.51      638.74     35.24 o 
   9  10   4      168.50      225.97     28.63 o 
  10  10   4       45.07       45.19     24.57 o 
  11  10   4       84.14       81.44     46.47 o 
 -10  11   4        3.87       16.71     35.52 o 
  -9  11   4       10.11       26.01     61.27 o 
  -8  11   4       31.54       14.28     25.97 o 
  -7  11   4       15.26       10.25     22.13 o 
  -6  11   4      172.02      203.73     28.54 o 
  -5  11   4      358.69      372.97     34.57 o 
  -4  11   4      360.86      340.20     29.25 o 
  -3  11   4       99.54      105.08     23.90 o 
  -2  11   4        0.88       11.81     17.58 o 
  -1  11   4        8.97       14.90     17.98 o 
   0  11   4        0.71       15.43     19.87 o 
   1  11   4        8.07       52.64     18.91 o 
   2  11   4      156.62      164.53     21.98 o 
   3  11   4      272.85      260.18     33.82 o 
   4  11   4      185.17      190.63     22.63 o 
   5  11   4       33.35       33.38     19.07 o 
   6  11   4        1.87      -18.87     20.32 o 
   7  11   4       32.89       68.61     40.08 o 
   8  11   4        4.05       23.04     23.61 o 
   9  11   4       14.54       -4.06     30.02 o 
  -7  12   4       13.28       44.28     39.28 o 
  -6  12   4      133.24       35.20     43.15 o 
  -5  12   4      138.03      162.61     29.49 o 
  -4  12   4       72.91       85.18     24.54 o 
  -3  12   4      114.50      112.82     29.70 o 
  -2  12   4       58.59       58.16     25.25 o 
  -1  12   4       43.55       37.64     23.47 o 
   0  12   4        6.88        8.72     22.65 o 
   1  12   4       20.43       21.29     19.15 o 
   2  12   4       79.26       81.57     24.12 o 
   3  12   4       26.91       41.68     20.29 o 
   4  12   4       19.11       41.07     19.80 o 
   5  12   4        0.43      -20.31     20.31 o 
   6  12   4        5.81      -24.69     24.69 o 
   7  12   4        7.09       20.15     30.56 o 
  -5  13   4        7.65       -5.60     38.69 o 
  -4  13   4        6.52        7.17     36.75 o 
  -3  13   4       12.11       51.74     41.30 o 
  -2  13   4        0.21      -42.77     42.77 o 
  -1  13   4        0.29      -37.34     40.04 o 
   0  13   4        0.10        0.97     36.37 o 
   1  13   4        0.41       -2.15     39.18 o 
   2  13   4        3.49       42.20     30.55 o 
   3  13   4       17.64      -48.43     48.43 o 
   4  13   4       11.18      -27.08     47.47 o 
 -18   1   5        0.02       -5.78     52.29 o 
 -17   1   5       22.87       67.76     23.90 o 
 -16   1   5       49.09      106.21     19.08 o 
 -15   1   5      136.60      155.05     22.38 o 
 -14   1   5      137.13      202.60     27.24 o 
 -13   1   5       92.49       95.02     21.11 o 
 -12   1   5      447.93      477.94     30.51 o 
 -11   1   5     1096.62     1114.19     42.75 o 
 -10   1   5      737.71      730.84     33.86 o 
  -9   1   5       56.68      210.68     17.87 o 
  -8   1   5      301.71      546.54     23.47 o 
  -7   1   5      443.53      589.60     21.99 o 
  -6   1   5      669.58      753.87     22.78 o 
  -5   1   5     6618.67     7257.88     93.24 o 
  -3   1   5      653.95      930.29     27.35 o 
  -2   1   5     4595.52     4831.63     77.32 o 
  -1   1   5     1610.18     1643.75     29.90 o 
   0   1   5     1094.97     1245.90     22.08 o 
   1   1   5     1551.77     1845.80     22.46 o 
   2   1   5     1817.09     1910.51     19.54 o 
   3   1   5     2924.11     2413.19     29.48 o 
   5   1   5      160.42      216.94     13.07 o 
   6   1   5      736.59      614.19     18.78 o 
   7   1   5     2671.53     2558.52     33.76 o 
   8   1   5     1635.95     1688.56     29.81 o 
   9   1   5      355.55      326.06     12.55 o 
  10   1   5      476.80      589.86     24.43 o 
  11   1   5      147.45      181.33     20.13 o 
  12   1   5       18.66       28.74     16.74 o 
  13   1   5        3.79      -27.39     27.39 o 
  14   1   5       60.50       56.91     25.16 o 
  15   1   5       91.04       72.08     25.37 o 
  16   1   5       83.31      127.22     38.81 o 
 -17   2   5       60.03       75.33     28.53 o 
 -16   2   5       65.08       40.46     26.34 o 
 -15   2   5       98.55      142.57     24.43 o 
 -14   2   5      202.63      210.07     25.83 o 
 -13   2   5      116.44      149.76     23.46 o 
 -12   2   5      162.64      126.83     21.17 o 
 -11   2   5      158.22      143.05     19.68 o 
 -10   2   5       57.07       22.13     12.73 o 
  -9   2   5     1178.25     1172.36     31.28 o 
  -8   2   5     3590.31     3449.38     53.15 o 
  -7   2   5     6487.67     6502.10     76.31 o 
  -6   2   5     6732.55     6862.56     76.64 o 
  -5   2   5     5104.84     5333.29     61.43 o 
  -4   2   5     6131.91     6629.57     63.38 o 
  -2   2   5     1059.15     1621.26     30.68 o 
  -1   2   5      518.80      649.43     37.46 o 
   0   2   5     2183.65     1946.10     42.15 o 
   1   2   5     9264.96     9309.36     65.75 o 
   2   2   5    12830.01    12071.72     84.73 o 
   3   2   5     4732.08     5321.14     43.35 o 
   4   2   5     5497.35     5823.22     48.70 o 
   5   2   5     3974.16     4425.60     51.00 o 
   8   2   5      335.98      402.47     15.60 o 
   9   2   5       88.97      101.64     10.53 o 
  10   2   5       10.87       15.03     15.07 o 
  11   2   5        3.89       15.20     14.90 o 
  12   2   5      321.20      349.52     26.83 o 
  13   2   5       82.04       63.26     28.56 o 
  14   2   5       97.31      116.29     28.73 o 
  15   2   5       99.31      108.67     27.88 o 
  16   2   5       51.94      144.25     50.83 o 
 -17   3   5        0.31      -27.26     39.50 o 
 -16   3   5        1.67        5.59     20.40 o 
 -15   3   5        4.40        9.58     16.52 o 
 -14   3   5        0.49        4.94     18.11 o 
 -13   3   5      155.03      168.78     22.57 o 
 -12   3   5      190.92      237.01     19.74 o 
 -11   3   5        3.20       98.39     15.64 o 
  -9   3   5      272.15      510.94     20.34 o 
  -8   3   5      474.62      629.76     20.88 o 
  -6   3   5      290.90      391.07     15.97 o 
  -5   3   5     1322.87     1310.85     25.71 o 
  -4   3   5     1196.71     1255.33     25.08 o 
  -3   3   5     6028.10     6437.15     74.88 o 
  -2   3   5     8370.69     8653.82    123.00 o 
  -1   3   5     8170.25     8356.21    118.51 o 
   0   3   5     7771.82     9758.74     96.99 o 
   1   3   5     4256.78     5008.08     93.75 o 
   2   3   5     4086.65     4414.81     38.85 o 
   3   3   5     1185.77     1175.21     19.40 o 
   4   3   5       59.56      163.34      8.94 o 
   5   3   5      408.97      406.36     14.29 o 
   6   3   5     3984.95     3977.59     65.36 o 
   7   3   5     2611.47     2473.17     46.07 o 
   8   3   5     2546.23     2550.95     48.85 o 
   9   3   5     2690.73     2534.46     50.49 o 
  10   3   5      851.75      898.84     38.49 o 
  11   3   5      524.02      491.26     33.16 o 
  12   3   5       13.66      -17.87     17.87 o 
  13   3   5        0.23       13.33     18.76 o 
  14   3   5       47.65       26.56     19.83 o 
  15   3   5        9.33       40.74     26.62 o 
  16   3   5        2.93      -41.52     41.52 o 
 -17   4   5        4.72        7.42     35.82 o 
 -16   4   5        0.52       21.90     21.31 o 
 -15   4   5        0.77       -2.03     21.47 o 
 -14   4   5       26.12       51.32     16.83 o 
 -13   4   5      148.21      170.72     19.01 o 
 -12   4   5       98.16      111.41     17.11 o 
 -11   4   5       51.86       90.39     17.34 o 
 -10   4   5      120.99       99.01     14.39 o 
  -9   4   5      138.13      141.79     16.81 o 
  -8   4   5       96.36       91.07     12.68 o 
  -7   4   5      195.77      208.63     14.93 o 
  -6   4   5      439.15      512.87     30.30 o 
  -5   4   5     3794.33     3851.96     66.72 o 
  -4   4   5      540.27      788.07     23.28 o 
  -3   4   5     1104.72     1038.81     36.50 o 
  -2   4   5      124.14      208.33     11.77 o 
  -1   4   5        9.30       72.43     13.51 o 
   0   4   5       61.35      106.59     13.51 o 
   1   4   5     1178.27     1125.89     23.24 o 
   2   4   5      141.75      190.08      8.19 o 
   3   4   5     3928.67     3933.81     43.67 o 
   4   4   5     1221.66     1533.43     23.96 o 
   5   4   5     2449.99     2419.15     37.91 o 
   6   4   5       72.55       97.17     13.55 o 
   7   4   5       37.12       63.85     14.37 o 
   8   4   5      100.97      116.83     14.11 o 
   9   4   5       64.60       71.80     13.25 o 
  10   4   5      460.79      527.75     30.69 o 
  11   4   5      164.91      160.70     25.98 o 
  12   4   5       73.92      145.53     35.95 o 
  13   4   5       24.58       36.26     19.50 o 
  14   4   5       39.03       34.00     27.18 o 
  15   4   5        4.39       53.61     44.70 o 
 -16   5   5        0.27        9.61     30.92 o 
 -15   5   5       10.13        1.83     20.36 o 
 -14   5   5       32.28       28.79     36.45 o 
 -13   5   5       20.89       19.12     17.68 o 
 -12   5   5       21.56       19.83     16.21 o 
 -11   5   5      222.64      267.77     24.14 o 
 -10   5   5      687.64      729.74     32.88 o 
  -9   5   5      863.86      965.80     35.72 o 
  -8   5   5      326.20      312.11     21.60 o 
  -7   5   5      761.59      684.69     34.61 o 
  -6   5   5      478.75      686.14     26.46 o 
  -5   5   5       72.79      125.23     14.01 o 
  -4   5   5      709.72      790.77     23.80 o 
  -3   5   5      173.38      235.20     14.61 o 
  -2   5   5       57.30      100.17      9.10 o 
  -1   5   5        0.62       14.20      5.32 o 
   0   5   5       25.34       23.25      9.75 o 
   1   5   5      224.95      235.00     13.46 o 
   2   5   5      965.16      956.56     20.40 o 
   3   5   5     1305.75     1159.06     20.37 o 
   4   5   5      484.17      438.79     12.94 o 
   5   5   5     2117.31     2086.95     33.06 o 
   6   5   5      726.12      775.52     21.95 o 
   7   5   5       42.18       59.92     12.58 o 
   8   5   5     1164.60     1242.79     35.64 o 
   9   5   5      595.74      670.26     27.55 o 
  10   5   5      287.79      317.13     26.32 o 
  11   5   5      114.43      115.01     31.35 o 
  12   5   5      184.16      177.35     30.36 o 
  13   5   5       20.48       -6.34     25.11 o 
  14   5   5        0.35      -21.40     28.15 o 
  15   5   5        7.30      -25.78     43.53 o 
 -16   6   5       42.79       45.34     58.03 o 
 -15   6   5       56.52       88.09     30.68 o 
 -14   6   5       86.85      112.60     22.69 o 
 -13   6   5       71.65       56.04     20.98 o 
 -12   6   5       69.62       83.40     18.21 o 
 -11   6   5       49.27       21.39     16.40 o 
 -10   6   5      271.34      271.63     29.93 o 
  -9   6   5      587.64      511.64     27.31 o 
  -8   6   5      609.55      601.24     28.16 o 
  -7   6   5      541.94      522.46     26.09 o 
  -6   6   5     1437.17     1337.78     36.54 o 
  -5   6   5     1956.03     1907.25     41.58 o 
  -4   6   5      401.17      432.48     19.75 o 
  -2   6   5      353.88      394.42     14.69 o 
  -1   6   5       38.85       63.58      9.73 o 
   0   6   5      390.38      391.86     16.94 o 
   1   6   5      552.51      490.15     20.19 o 
   2   6   5     1649.31     1621.26     29.60 o 
   3   6   5      315.04      323.19     12.76 o 
   4   6   5       52.27      194.68      9.57 o 
   5   6   5       89.57      178.76     14.47 o 
   6   6   5      225.78      225.78     17.26 o 
   7   6   5       51.77      113.09     14.88 o 
   8   6   5      378.44      440.11     24.57 o 
   9   6   5      349.42      366.15     26.95 o 
  10   6   5        8.90       60.20     26.15 o 
  11   6   5        0.15       30.64     23.87 o 
  12   6   5       22.49       -2.05     24.15 o 
  13   6   5        5.02        6.35     27.84 o 
  14   6   5       40.70       -3.39     36.89 o 
 -15   7   5      206.46      186.12     39.94 o 
 -14   7   5      215.20      228.49     79.70 o 
 -13   7   5      223.26      212.77     24.60 o 
 -12   7   5      145.49      166.66     22.03 o 
 -11   7   5      213.35      298.81     25.80 o 
 -10   7   5      184.02      221.72     21.64 o 
  -9   7   5        1.19       10.02     14.78 o 
  -8   7   5       78.16      104.54     16.96 o 
  -7   7   5       15.96       37.62     14.75 o 
  -6   7   5      237.99      233.06     18.95 o 
  -5   7   5       74.95      110.37     14.73 o 
  -4   7   5       12.63       67.88     12.00 o 
  -3   7   5        3.43       14.50     10.47 o 
  -2   7   5       12.51       98.61     14.72 o 
  -1   7   5       58.58       82.34     13.37 o 
   0   7   5      216.52      238.53     15.38 o 
   1   7   5     1566.70     1441.54     32.58 o 
   2   7   5      221.81      201.48     12.36 o 
   3   7   5      717.04      660.96     19.17 o 
   4   7   5      149.81      144.86     12.90 o 
   5   7   5      154.86      154.16     14.56 o 
   6   7   5       43.49       36.43     12.04 o 
   7   7   5       17.06       11.29     14.15 o 
   8   7   5      301.23      324.01     22.42 o 
   9   7   5     1016.39      985.37     43.00 o 
  10   7   5     1298.09     1191.96     60.62 o 
  11   7   5      271.25      236.53     32.72 o 
  12   7   5       45.50       98.36     29.15 o 
  13   7   5       10.45       32.32     28.59 o 
 -14   8   5        0.98      -40.94     44.22 o 
 -13   8   5        2.33       15.73     20.72 o 
 -12   8   5        6.20       37.77     25.60 o 
 -11   8   5       26.82       17.72     19.35 o 
 -10   8   5        9.54       28.58     19.70 o 
  -9   8   5      183.47      187.62     21.03 o 
  -8   8   5       46.16       67.46     23.05 o 
  -7   8   5      113.29      184.57     20.94 o 
  -6   8   5       56.94       82.62     15.21 o 
  -5   8   5      126.40      138.10     15.55 o 
  -4   8   5      245.92      247.93     20.98 o 
  -3   8   5      316.37      279.65     20.85 o 
  -2   8   5       17.93       25.65     13.88 o 
  -1   8   5      264.13      305.33     19.05 o 
   0   8   5      795.65      730.58     24.38 o 
   1   8   5       48.30       35.76     11.86 o 
   2   8   5        3.65       19.24     10.28 o 
   3   8   5       78.25       80.14     11.97 o 
   4   8   5       53.98       55.86     12.13 o 
   5   8   5      373.32      351.18     19.32 o 
   6   8   5      379.94      375.12     26.39 o 
   7   8   5      541.78      579.00     29.27 o 
   8   8   5       85.94       98.28     16.13 o 
   9   8   5       61.20       33.10     17.63 o 
  10   8   5        3.80      -32.69     32.69 o 
  11   8   5       29.67       24.17     29.77 o 
  12   8   5       59.82        5.90     27.16 o 
 -12   9   5        0.83       29.38     29.21 o 
 -11   9   5        0.05       -4.07     26.15 o 
 -10   9   5        0.89      -22.49     22.49 o 
  -9   9   5        1.88       -5.98     19.71 o 
  -8   9   5       27.28       92.10     30.63 o 
  -7   9   5      326.08      310.12     32.07 o 
  -6   9   5      106.10      104.17     22.24 o 
  -5   9   5        1.55        2.74     17.06 o 
  -4   9   5        2.93       -9.96     16.75 o 
  -3   9   5      704.90      700.09     38.59 o 
  -2   9   5       17.65       20.57     16.81 o 
  -1   9   5       20.40       46.92     14.31 o 
   0   9   5      206.66      226.32     16.08 o 
   1   9   5        4.15       14.69      9.13 o 
   2   9   5      113.90      173.57     15.75 o 
   3   9   5       24.63       10.96     13.08 o 
   4   9   5       14.80       12.23     13.63 o 
   5   9   5       20.78       31.59     15.17 o 
   6   9   5       25.01       61.51     16.77 o 
   7   9   5      188.52      177.43     19.73 o 
   8   9   5       58.21       60.70     15.96 o 
   9   9   5       51.48       52.87     18.33 o 
  10   9   5        0.34        9.46     24.54 o 
  11   9   5       45.73      113.91     38.85 o 
 -11  10   5       24.05       17.72     34.58 o 
 -10  10   5        1.11       21.27     23.50 o 
  -9  10   5        2.56        1.30     20.16 o 
  -8  10   5      178.33      231.88     31.55 o 
  -7  10   5      328.44      323.53     32.66 o 
  -6  10   5      658.37      717.75     44.40 o 
  -5  10   5      149.41      116.83     22.64 o 
  -4  10   5       47.93       87.13     20.41 o 
  -3  10   5       10.64        0.50     17.25 o 
  -2  10   5        0.56       37.86     15.12 o 
  -1  10   5      218.64      263.02     21.77 o 
   0  10   5      622.22      566.02     38.97 o 
   1  10   5      426.56      420.41     29.63 o 
   2  10   5      189.39      183.58     19.34 o 
   3  10   5      101.37      106.69     17.31 o 
   4  10   5       89.09       94.16     17.49 o 
   5  10   5       66.05      116.45     19.02 o 
   6  10   5      109.10      122.88     20.16 o 
   7  10   5        3.94        4.54     16.46 o 
   8  10   5       31.22      -19.25     19.25 o 
   9  10   5       16.99       13.63     20.57 o 
  10  10   5        5.07       25.75     39.67 o 
  11  10   5        0.14       -9.89     43.55 o 
  -9  11   5       94.12       63.95     29.68 o 
  -8  11   5       68.39      125.90     29.42 o 
  -7  11   5        4.82       35.95     21.40 o 
  -6  11   5      246.33      221.30     29.44 o 
  -5  11   5       40.79       51.41     24.70 o 
  -4  11   5       49.22       52.97     20.60 o 
  -3  11   5      126.71      143.41     22.61 o 
  -2  11   5      476.20      481.80     32.95 o 
  -1  11   5      374.50      443.13     37.79 o 
   0  11   5      695.57      805.68     49.22 o 
   1  11   5      304.11      361.23     34.82 o 
   2  11   5      281.13      273.27     27.43 o 
   3  11   5       40.63       42.80     20.23 o 
   4  11   5       12.77       23.26     20.76 o 
   5  11   5      131.27      140.34     24.07 o 
   6  11   5      183.22      218.95     26.57 o 
   7  11   5      320.38      333.85     30.40 o 
   8  11   5      194.96      303.61     83.09 o 
   9  11   5       59.93       92.34     42.67 o 
  -8  12   5      132.73      117.22     44.69 o 
  -7  12   5      140.18      288.25     66.45 o 
  -6  12   5       74.18       94.17     48.67 o 
  -5  12   5       21.67       58.96     25.22 o 
  -4  12   5       52.00       42.57     20.03 o 
  -3  12   5       39.04       66.99     23.36 o 
  -2  12   5       19.26       12.19     21.71 o 
  -1  12   5       14.37       40.03     30.13 o 
   0  12   5       20.30       33.46     31.85 o 
   1  12   5       10.93      -19.07     26.19 o 
   2  12   5       77.51      117.81     26.37 o 
   3  12   5      143.17      143.75     27.94 o 
   4  12   5      159.67      120.02     28.45 o 
   5  12   5      108.39       68.73     32.88 o 
   6  12   5      104.43       63.07     35.66 o 
   7  12   5       79.60      135.18     48.09 o 
  -2  13   5       40.91      -13.85     36.05 o 
  -1  13   5       13.34       10.81     41.88 o 
   0  13   5        4.25      -11.09     37.61 o 
   1  13   5        2.26      -32.27     39.23 o 
   2  13   5        9.40       76.06     48.87 o 
 -18   0   6       12.64       -2.41     49.52 o 
 -17   0   6        5.88       10.44     28.79 o 
 -16   0   6       61.02       28.08     36.51 o 
 -15   0   6       84.64       62.92     23.85 o 
 -14   0   6       47.67       44.22     28.79 o 
 -13   0   6      159.71      116.10     25.68 o 
 -12   0   6      974.19      922.60     46.17 o 
 -11   0   6     1229.72     1120.11     65.60 o 
 -10   0   6     1186.60     1178.36     47.76 o 
  -9   0   6     3072.90     2850.34     87.31 o 
  -8   0   6      312.47      295.53     30.42 o 
  -7   0   6      133.63       99.10     21.56 o 
  -6   0   6      971.10      926.54     41.32 o 
  -5   0   6      241.52      151.75     19.84 o 
  -4   0   6     6045.92     5530.09    108.00 o 
  -3   0   6     4557.53     4450.69     89.97 o 
  -2   0   6     2692.82     2459.42     60.12 o 
  -1   0   6      149.34      183.46     39.40 o 
   0   0   6     3698.13     3778.79     72.73 o 
   1   0   6     1263.16     1283.49     30.55 o 
   2   0   6      423.75      475.27     25.71 o 
   3   0   6      828.19      856.47     37.63 o 
   4   0   6       65.35       56.76     26.49 o 
   5   0   6       74.95       54.09     18.98 o 
   6   0   6       31.95       35.03     12.14 o 
   7   0   6     1966.91     1932.01     51.86 o 
   8   0   6      121.99      153.83     19.95 o 
   9   0   6       53.87       71.64     18.42 o 
  10   0   6       16.23       36.48     17.50 o 
  11   0   6     1118.55     1135.79     48.74 o 
  12   0   6      873.12      823.58     61.64 o 
  13   0   6      192.84      185.16     43.40 o 
  14   0   6       42.66      121.90     39.00 o 
  15   0   6        6.92       10.72     48.52 o 
  16   0   6       34.27       63.30     41.24 o 
 -17   1   6       99.44      104.35     29.20 o 
 -16   1   6       12.06       13.95     20.08 o 
 -15   1   6        4.36       -6.91     18.14 o 
 -14   1   6       60.91       86.24     17.81 o 
 -13   1   6       20.42       47.71     15.74 o 
 -12   1   6       89.59       91.83     17.48 o 
 -11   1   6        5.28        9.86     14.25 o 
 -10   1   6      602.14      596.32     26.63 o 
  -9   1   6       24.25       11.57     12.72 o 
  -8   1   6      244.58      261.43     21.28 o 
  -7   1   6       79.29      102.58     18.07 o 
  -6   1   6      495.80      637.80     31.62 o 
  -5   1   6     2445.41     2578.02     48.73 o 
  -4   1   6     1029.88     1007.92     27.10 o 
  -3   1   6      312.17      266.90     13.62 o 
  -2   1   6     1043.98      742.29     37.02 o 
  -1   1   6     2999.60     2988.63     78.58 o 
   0   1   6     1438.18     1473.64     45.24 o 
   1   1   6     7711.18     7932.23     68.25 o 
   2   1   6       35.17       14.04      4.51 o 
   3   1   6      334.35      276.79      8.87 o 
   4   1   6     6295.05     6016.76     84.68 o 
   5   1   6     9485.47     9236.63    146.43 o 
   6   1   6     6903.50     6560.12     82.82 o 
   7   1   6     3089.07     2923.88     44.76 o 
   8   1   6      502.01      435.22     17.36 o 
   9   1   6       53.84       83.03     13.10 o 
  10   1   6        0.67       29.09     21.03 o 
  11   1   6      453.47      451.07     26.95 o 
  12   1   6      433.72      444.45     27.76 o 
  13   1   6      556.41      591.38     39.34 o 
  14   1   6      277.77      341.70     33.95 o 
  15   1   6      123.83       89.55     26.52 o 
  16   1   6       20.22       11.33     42.03 o 
 -17   2   6       10.60       65.66     27.25 o 
 -16   2   6        0.47       36.89     20.22 o 
 -15   2   6       18.67        4.52     18.28 o 
 -14   2   6        7.64       21.00     16.73 o 
 -13   2   6       25.98       12.19     14.01 o 
 -12   2   6       69.95       99.07     15.82 o 
 -11   2   6        1.39       25.42     13.89 o 
 -10   2   6       91.84       87.12     16.02 o 
  -9   2   6        7.22        9.68     13.02 o 
  -8   2   6        9.66        8.81     12.60 o 
  -7   2   6       46.00       52.38     11.73 o 
  -6   2   6      271.12      327.93     16.56 o 
  -5   2   6     1697.35     1945.03     40.57 o 
  -4   2   6       23.22       36.69      8.30 o 
  -3   2   6        1.09       16.59      8.80 o 
  -2   2   6      331.93      265.50     13.78 o 
  -1   2   6     2110.04     2097.91     37.53 o 
   0   2   6       99.85      236.35     28.27 o 
   1   2   6        4.59       -0.36      4.32 o 
   2   2   6     2999.42     3012.98     28.40 o 
   3   2   6      515.60      474.95      9.41 o 
   4   2   6      880.15      901.61     17.84 o 
   5   2   6       64.29       54.58      4.01 o 
   6   2   6        8.60        2.11      7.18 o 
   7   2   6      864.74      921.40     19.55 o 
   8   2   6       45.16       39.45      7.87 o 
   9   2   6      272.97      298.22     22.36 o 
  10   2   6       35.45       12.53     17.94 o 
  11   2   6        2.11       14.00     16.24 o 
  12   2   6        4.73        8.59     15.95 o 
  13   2   6       30.76       21.47     16.48 o 
  14   2   6       15.68      -25.15     25.15 o 
  15   2   6        5.32       -0.66     26.24 o 
  16   2   6       14.71      106.12     48.65 o 
 -17   3   6       25.06       60.68     44.81 o 
 -16   3   6        7.19       17.20     20.52 o 
 -15   3   6       17.09       39.63     23.44 o 
 -14   3   6       31.45       70.73     17.79 o 
 -13   3   6        9.77        0.95     15.79 o 
 -12   3   6       49.28       61.46     13.34 o 
 -11   3   6        6.17       30.97     12.65 o 
 -10   3   6       56.56       45.70     12.52 o 
  -9   3   6      281.47      311.23     17.58 o 
  -8   3   6      140.74      123.93     15.17 o 
  -7   3   6      297.98      255.39     14.30 o 
  -6   3   6      387.23      401.16     16.59 o 
  -5   3   6       87.44       60.61      9.51 o 
  -4   3   6     1550.39     1574.44     33.46 o 
  -3   3   6    10788.63    10792.40    162.92 o 
  -2   3   6      726.43      766.81     18.67 o 
  -1   3   6      573.89      751.71     36.27 o 
   0   3   6     5188.09     5539.05     93.14 o 
   1   3   6     3192.27     3277.25     47.45 o 
   2   3   6      584.49      530.61     13.77 o 
   3   3   6     2764.08     2636.74     38.81 o 
   4   3   6     2607.40     2547.41     33.05 o 
   5   3   6      610.82      608.97     17.54 o 
   6   3   6       11.48        7.46      7.40 o 
   7   3   6        0.47       16.09     11.89 o 
   8   3   6       18.62       33.44     11.16 o 
   9   3   6      255.25      297.18     25.63 o 
  10   3   6      298.12      343.39     26.78 o 
  11   3   6      200.39      161.37     23.04 o 
  12   3   6      220.74      186.63     23.49 o 
  13   3   6       44.78       20.96     19.00 o 
  14   3   6        6.36       37.74     29.32 o 
  15   3   6        1.01       44.83     28.18 o 
 -17   4   6       12.10       -6.56     37.80 o 
 -16   4   6       30.42       31.33     22.21 o 
 -15   4   6        3.04       34.18     22.85 o 
 -14   4   6      138.74      125.94     19.08 o 
 -13   4   6      234.07      267.09     22.08 o 
 -12   4   6      408.48      459.47     30.78 o 
 -11   4   6      257.92      260.13     22.83 o 
 -10   4   6      784.96      735.45     34.17 o 
  -9   4   6      501.64      397.14     19.83 o 
  -8   4   6      257.85      244.75     16.08 o 
  -7   4   6      124.22      141.10     12.44 o 
  -6   4   6     1950.99     1851.64     33.55 o 
  -5   4   6     1334.20     1184.93     40.42 o 
  -4   4   6     3577.23     3138.25     58.93 o 
  -3   4   6     6709.30     6076.75    177.33 o 
  -2   4   6    11698.38    12138.23    162.83 o 
  -1   4   6     3591.52     3501.42    151.39 o 
   0   4   6       45.35       65.99     11.35 o 
   1   4   6     1850.25     1787.64     27.47 o 
   2   4   6        6.53       19.64      5.57 o 
   3   4   6      272.92      251.30     11.63 o 
   4   4   6      958.04      888.54     18.16 o 
   5   4   6      147.11      138.48     10.51 o 
   6   4   6      947.60      917.54     26.16 o 
   7   4   6       61.04       74.80     11.09 o 
   8   4   6       11.23       22.60      9.55 o 
   9   4   6      212.25      192.92     21.14 o 
  10   4   6      461.61      406.51     27.69 o 
  11   4   6      178.39      181.50     22.81 o 
  12   4   6      151.87      184.52     25.70 o 
  13   4   6       29.70       66.81     27.38 o 
  14   4   6        5.36       45.73     28.51 o 
 -16   5   6      158.35      140.90     49.82 o 
 -15   5   6       69.77       94.60     21.96 o 
 -14   5   6        5.19       -3.31     18.49 o 
 -13   5   6        5.59      -17.75     17.75 o 
 -12   5   6        9.83       12.49     17.33 o 
 -11   5   6      226.08      238.25     23.05 o 
 -10   5   6      230.17      203.41     20.13 o 
  -9   5   6      187.86      214.30     21.02 o 
  -8   5   6      712.63      635.56     30.83 o 
  -7   5   6      629.43      562.12     25.59 o 
  -6   5   6      779.41      765.83     27.28 o 
  -5   5   6     2882.58     2786.26     83.52 o 
  -4   5   6     1707.88     1646.48     40.33 o 
  -3   5   6     1055.21      964.49     54.43 o 
  -2   5   6      915.13      792.41     21.14 o 
  -1   5   6       15.24        4.46      6.71 o 
   0   5   6     1080.31      990.01     45.59 o 
   1   5   6     2576.61     2682.15     56.98 o 
   2   5   6     4463.08     4620.70     61.14 o 
   3   5   6     2807.63     2594.23     77.09 o 
   4   5   6     2529.25     2555.07     34.29 o 
   5   5   6      489.54      462.20     15.66 o 
   6   5   6      952.75      903.34     24.10 o 
   7   5   6        1.00       -6.25     14.24 o 
   8   5   6      120.31       97.72     12.08 o 
   9   5   6        0.08       11.43     18.67 o 
  10   5   6       82.61       68.06     23.11 o 
  11   5   6      580.97      546.24     48.03 o 
  12   5   6      250.18      248.81     45.82 o 
  13   5   6      137.70      163.30     30.79 o 
  14   5   6       45.07       29.64     25.13 o 
  15   5   6       49.68       68.81     48.88 o 
 -15   6   6      126.24      116.00     32.34 o 
 -14   6   6       32.58       47.39     20.51 o 
 -13   6   6       22.13        6.11     16.79 o 
 -12   6   6      146.04      117.35     20.18 o 
 -11   6   6      264.16      289.98     24.61 o 
 -10   6   6      197.59      212.39     22.50 o 
  -9   6   6        5.68       12.07     19.78 o 
  -8   6   6        1.87        0.39     14.65 o 
  -7   6   6       15.14        0.39     15.38 o 
  -6   6   6      125.27      150.93     16.67 o 
  -5   6   6      188.56      200.85     18.49 o 
  -4   6   6       50.30       47.74     12.50 o 
  -3   6   6       41.12       41.41     18.88 o 
  -2   6   6      100.07       72.57      9.60 o 
  -1   6   6      729.64      716.91     17.38 o 
   0   6   6      838.64      836.53     23.43 o 
   1   6   6        8.75       14.81     11.65 o 
   2   6   6       16.07        6.17      9.35 o 
   3   6   6        3.14       12.18      7.47 o 
   4   6   6        7.79       -5.98      9.88 o 
   5   6   6      120.04       81.06     11.93 o 
   6   6   6       14.37       20.84     11.54 o 
   7   6   6      181.79      176.44     18.12 o 
   8   6   6      298.28      347.90     23.65 o 
   9   6   6       74.70      110.08     19.81 o 
  10   6   6      615.01      586.79     44.03 o 
  11   6   6      310.01      362.44     39.22 o 
  12   6   6        4.97        9.87     26.48 o 
  13   6   6        5.42       13.75     26.59 o 
  14   6   6        5.00      -20.58     44.97 o 
 -14   7   6        3.36        8.33     71.29 o 
 -13   7   6        7.32        3.25     20.49 o 
 -12   7   6       19.48       44.79     20.04 o 
 -11   7   6       63.39       67.99     21.70 o 
 -10   7   6       23.17       29.85     16.99 o 
  -9   7   6       45.99       21.22     17.31 o 
  -8   7   6       92.95      104.04     17.69 o 
  -7   7   6       15.38       21.69     13.86 o 
  -6   7   6        1.40       10.28     13.17 o 
  -5   7   6       77.07       85.02     14.62 o 
  -4   7   6       45.25       42.73     12.30 o 
  -3   7   6       26.71       47.54     13.99 o 
  -2   7   6      902.05      852.44     28.68 o 
  -1   7   6     1562.09     1434.96     33.88 o 
   0   7   6      248.35      263.81     16.54 o 
   1   7   6       16.82       19.66     11.79 o 
   2   7   6       41.51       45.14     12.10 o 
   3   7   6      181.10      194.12     14.91 o 
   4   7   6       82.51       69.63     11.70 o 
   5   7   6      216.82      246.42     19.52 o 
   6   7   6        4.32       10.02     12.34 o 
   7   7   6      609.76      590.29     30.60 o 
   8   7   6       23.88      -16.05     18.50 o 
   9   7   6        2.20       -1.51     17.86 o 
  10   7   6      307.06      312.31     36.43 o 
  11   7   6       81.89      100.62     26.21 o 
  12   7   6       15.18       -5.99     25.66 o 
  13   7   6        0.01      -41.51     41.51 o 
 -14   8   6        2.60      -14.47     40.66 o 
 -13   8   6       48.66       54.48     29.43 o 
 -12   8   6      224.63      275.97     29.09 o 
 -11   8   6      479.69      470.05     35.79 o 
 -10   8   6      555.94      500.12     33.34 o 
  -9   8   6      410.77      422.90     30.83 o 
  -8   8   6      264.20      238.69     24.45 o 
  -7   8   6      124.09      103.16     18.66 o 
  -6   8   6        0.16       -7.02     14.25 o 
  -5   8   6      834.63      864.66     43.80 o 
  -4   8   6     2519.79     2444.05     70.56 o 
  -3   8   6     1043.44     1004.55     44.73 o 
  -2   8   6      165.79      107.82     23.59 o 
  -1   8   6      654.35      664.84     24.98 o 
   0   8   6      500.53      446.23     24.22 o 
   1   8   6       32.08       44.05     11.41 o 
   2   8   6      359.67      346.89     19.39 o 
   3   8   6      453.45      417.35     21.49 o 
   4   8   6      775.39      753.65     27.71 o 
   5   8   6      307.62      312.91     19.14 o 
   6   8   6       80.40       72.41     18.34 o 
   7   8   6      143.94      167.39     18.64 o 
   8   8   6       17.48       32.91     18.40 o 
   9   8   6        2.33      -13.56     22.78 o 
  10   8   6       22.52       28.58     23.08 o 
  11   8   6        8.39       -5.31     38.27 o 
  12   8   6        9.61       21.90     31.49 o 
 -12   9   6        0.51      -43.64     44.48 o 
 -11   9   6        0.33       33.82     21.08 o 
 -10   9   6        2.39        4.08     21.75 o 
  -9   9   6      103.04      126.61     25.55 o 
  -8   9   6      200.43      182.23     27.60 o 
  -7   9   6      333.67      417.33     35.20 o 
  -6   9   6      517.30      597.16     40.96 o 
  -5   9   6      242.34      304.32     31.16 o 
  -4   9   6      160.52      118.98     22.32 o 
  -3   9   6      171.93      154.61     23.44 o 
  -2   9   6       22.41       20.70     16.25 o 
  -1   9   6      139.89      152.58     19.06 o 
   0   9   6      129.97      142.85     16.06 o 
   1   9   6      191.30      201.74     20.12 o 
   2   9   6      441.30      467.01     22.62 o 
   3   9   6     1067.76     1053.54     35.77 o 
   4   9   6     1123.59     1133.71     43.50 o 
   5   9   6     1541.33     1538.54     46.27 o 
   6   9   6      534.33      514.38     32.07 o 
   7   9   6       15.63       16.25     14.84 o 
   8   9   6       46.99       45.92     18.66 o 
   9   9   6       47.09       69.00     27.23 o 
  10   9   6      128.56       93.21     32.08 o 
  11   9   6      118.57       45.40     41.23 o 
 -10  10   6       81.65      101.58     27.84 o 
  -9  10   6      114.81      168.36     28.61 o 
  -8  10   6       55.03       67.89     27.14 o 
  -7  10   6       21.68       54.11     28.78 o 
  -6  10   6      269.73      280.43     31.66 o 
  -5  10   6      122.86      147.03     34.06 o 
  -4  10   6       24.51       46.96     19.17 o 
  -3  10   6      673.40      706.30     50.30 o 
  -2  10   6     1713.19     1775.53     54.80 o 
  -1  10   6     1008.09      988.62     36.49 o 
   0  10   6      485.85      572.60     48.97 o 
   1  10   6      156.27      183.73     26.83 o 
   2  10   6       70.75       75.02     17.83 o 
   3  10   6        0.15        5.10     14.46 o 
   4  10   6       43.04       37.05     15.85 o 
   5  10   6      240.25      223.28     24.82 o 
   6  10   6      222.72      224.49     25.29 o 
   7  10   6      126.05      162.73     34.54 o 
   8  10   6      149.31      176.00     26.57 o 
   9  10   6      115.50      228.79     46.40 o 
  10  10   6       18.85      155.76     56.38 o 
  -9  11   6       52.19       26.36     29.87 o 
  -8  11   6      188.00      176.71     37.39 o 
  -7  11   6      256.11      301.97     34.89 o 
  -6  11   6      123.52      171.31     27.68 o 
  -5  11   6       79.43      101.10     23.68 o 
  -4  11   6      120.01       63.72     20.40 o 
  -3  11   6        0.01       26.03     16.11 o 
  -2  11   6       83.60       87.03     30.12 o 
  -1  11   6      174.51      220.85     28.08 o 
   0  11   6      172.21      207.31     30.67 o 
   1  11   6      250.95      250.26     31.33 o 
   2  11   6      217.47      271.09     40.01 o 
   3  11   6       55.13       57.62     18.89 o 
   4  11   6        0.65       27.68     21.07 o 
   5  11   6       81.06      113.97     32.73 o 
   6  11   6       58.98       41.06     25.32 o 
   7  11   6       15.00       13.58     29.84 o 
   8  11   6        3.33      -39.18     39.18 o 
  -8  12   6        0.12      -44.38     44.38 o 
  -7  12   6       17.05       12.33     42.82 o 
  -6  12   6       49.36      132.18     52.25 o 
  -5  12   6       15.20        3.96     40.10 o 
  -4  12   6        1.34      -21.23     23.27 o 
  -3  12   6       34.85       49.88     22.69 o 
  -2  12   6       46.81       59.78     23.75 o 
  -1  12   6       32.65       13.45     23.03 o 
   0  12   6        2.65       15.35     26.73 o 
   1  12   6        2.44       29.36     23.62 o 
   2  12   6        6.43       24.87     21.19 o 
   3  12   6        0.26       21.26     27.92 o 
   4  12   6        1.12       -7.95     22.61 o 
   5  12   6       20.38        5.64     28.79 o 
   6  12   6       54.57       88.33     43.03 o 
 -17   1   7        0.01       26.72     22.85 o 
 -16   1   7      100.68      147.29     36.15 o 
 -15   1   7      127.04      158.41     21.22 o 
 -14   1   7        9.32       17.48     15.86 o 
 -13   1   7       75.20       32.82     15.92 o 
 -12   1   7      110.16       95.59     17.32 o 
 -11   1   7       74.14       68.40     18.18 o 
 -10   1   7       87.12       80.57     17.25 o 
  -9   1   7      103.48       89.20     17.43 o 
  -8   1   7       41.46       15.64     14.15 o 
  -7   1   7      378.27      378.37     22.47 o 
  -6   1   7      565.80      614.73     24.97 o 
  -5   1   7       42.82       27.08     11.16 o 
  -4   1   7      568.30      514.10     24.82 o 
  -3   1   7     1114.82     1041.70     41.67 o 
  -2   1   7     1091.06     1030.10     38.06 o 
  -1   1   7     3901.47     3945.13     67.81 o 
   0   1   7      743.20      712.74     20.73 o 
   1   1   7      283.98      205.04      9.18 o 
   2   1   7       25.67       14.65      6.58 o 
   3   1   7      827.52      802.54     16.94 o 
   4   1   7       99.98       70.20      6.04 o 
   5   1   7     1704.31     1681.79     41.50 o 
   6   1   7     2450.69     2482.12     44.38 o 
   7   1   7     1804.82     1804.11     35.43 o 
   8   1   7     1604.55     1539.54     34.16 o 
   9   1   7      535.52      499.63     21.74 o 
  10   1   7      110.30       95.16     16.32 o 
  11   1   7      526.58      509.71     28.20 o 
  12   1   7       71.92       33.56     20.87 o 
  13   1   7       34.61       53.72     23.80 o 
  14   1   7       36.54       25.38     22.40 o 
  15   1   7       23.19       61.04     25.46 o 
  16   1   7       24.29       11.57     38.36 o 
 -17   2   7       80.26       58.42     34.32 o 
 -16   2   7      115.83      124.41     27.98 o 
 -15   2   7      127.72      120.55     21.57 o 
 -14   2   7      133.54      108.96     22.74 o 
 -13   2   7      128.30      115.24     16.80 o 
 -12   2   7       42.09       28.79     13.70 o 
 -11   2   7       13.44        2.44     19.02 o 
 -10   2   7      820.12      793.71     30.93 o 
  -9   2   7     1848.24     1809.20     43.60 o 
  -8   2   7     3932.08     3908.46     70.99 o 
  -7   2   7     6282.89     5887.00     90.08 o 
  -6   2   7     1883.84     1908.84     43.69 o 
  -5   2   7     1783.57     1524.51     41.34 o 
  -4   2   7       27.49       11.02      9.01 o 
  -3   2   7     1541.26     1795.24     43.10 o 
  -2   2   7     1263.95     1112.28     21.08 o 
  -1   2   7    11020.75    11668.75    132.49 o 
   0   2   7     4260.70     4798.51    147.27 o 
   1   2   7     4274.87     4064.23     56.00 o 
   2   2   7      224.51      185.03      8.15 o 
   3   2   7     3450.66     3303.27     36.39 o 
   4   2   7       19.81       23.73      5.20 o 
   5   2   7      205.67      177.00      9.14 o 
   6   2   7      101.51      100.55     18.79 o 
   7   2   7      294.79      305.93     15.68 o 
   8   2   7       58.23       33.68     14.74 o 
   9   2   7        0.13       24.85     14.40 o 
  10   2   7       15.02       44.00     15.81 o 
  11   2   7       20.11       22.32     15.28 o 
  12   2   7       29.91       50.91     17.79 o 
  13   2   7      220.23      207.73     28.01 o 
  14   2   7      205.04      252.29     35.91 o 
  15   2   7       68.08       31.30     39.79 o 
  16   2   7       94.16       47.21     42.33 o 
 -17   3   7        4.61       52.06     43.24 o 
 -16   3   7        2.42       15.93     19.88 o 
 -15   3   7       52.46       34.63     21.46 o 
 -14   3   7      294.03      285.86     26.17 o 
 -13   3   7       95.69      122.78     19.18 o 
 -12   3   7       14.30        6.54     18.32 o 
 -11   3   7      346.03      310.02     20.17 o 
 -10   3   7      459.03      452.67     24.50 o 
  -9   3   7      263.12      247.74     17.70 o 
  -8   3   7       93.15       87.20     13.33 o 
  -7   3   7        1.28       -2.15     10.92 o 
  -6   3   7     1482.73     1522.45     38.78 o 
  -5   3   7     1699.49     1689.33     39.19 o 
  -4   3   7     1044.54      929.12     22.21 o 
  -3   3   7     3467.04     3264.98     80.41 o 
  -2   3   7     5543.83     5421.73     75.43 o 
  -1   3   7     4216.58     4207.26     95.92 o 
   0   3   7      709.12      685.12     36.47 o 
   1   3   7     3930.21     4090.80     61.60 o 
   2   3   7     1430.13     1545.89     26.77 o 
   3   3   7       97.51       84.37      6.05 o 
   4   3   7      396.13      355.66     12.73 o 
   5   3   7      879.89      794.96     20.89 o 
   6   3   7     1719.10     1662.12     35.60 o 
   7   3   7     1328.47     1195.53     25.86 o 
   8   3   7      550.07      594.38     27.44 o 
   9   3   7      384.03      392.43     24.08 o 
  10   3   7       44.89       77.93     17.66 o 
  11   3   7       14.03       -8.60     17.08 o 
  12   3   7        9.56       36.53     18.52 o 
  13   3   7        0.20        9.13     21.43 o 
  14   3   7       56.11       53.63     44.72 o 
 -16   4   7       48.92       86.97     42.81 o 
 -15   4   7       33.35       10.33     23.13 o 
 -14   4   7        3.62       -2.28     37.21 o 
 -13   4   7       11.95        3.22     18.19 o 
 -12   4   7        0.98       22.58     15.76 o 
 -11   4   7       42.77       45.69     16.49 o 
 -10   4   7       76.32       61.39     18.29 o 
  -9   4   7      271.75      293.90     20.69 o 
  -8   4   7      191.00      172.67     14.56 o 
  -7   4   7      365.38      400.54     20.41 o 
  -6   4   7     1052.77      948.50     25.97 o 
  -5   4   7      524.33      555.99     19.13 o 
  -4   4   7      213.95      203.41      8.68 o 
  -3   4   7     1329.37     1254.37     46.76 o 
  -2   4   7      267.23      232.44     14.85 o 
  -1   4   7      271.56      213.87     17.31 o 
   0   4   7      704.61      743.70     24.97 o 
   1   4   7     1847.27     1848.34     44.97 o 
   2   4   7      200.49      177.13      7.81 o 
   3   4   7      378.85      356.23     14.66 o 
   4   4   7       40.55       40.51      9.32 o 
   5   4   7      124.33      100.34     10.06 o 
   6   4   7       15.12       13.72     10.15 o 
   7   4   7      148.52      133.20     14.05 o 
   8   4   7      130.32      120.39     13.66 o 
   9   4   7       21.85       33.25     16.14 o 
  10   4   7       14.89        3.13     16.42 o 
  11   4   7        2.77        9.33     15.96 o 
  12   4   7      100.30      159.20     29.97 o 
  13   4   7        1.04       -4.50     25.82 o 
  14   4   7        0.35      -26.33     26.33 o 
 -16   5   7        4.61      -42.56     42.56 o 
 -15   5   7       13.70       38.32     23.04 o 
 -14   5   7       24.83       20.02     23.91 o 
 -13   5   7        8.99        9.03     18.11 o 
 -12   5   7      103.73      110.17     19.81 o 
 -11   5   7      125.08      124.68     19.06 o 
 -10   5   7       81.97       42.36     18.13 o 
  -9   5   7       19.62       22.49     16.03 o 
  -8   5   7        9.73       -1.62     18.02 o 
  -7   5   7      122.29      133.83     16.88 o 
  -6   5   7      141.83      112.30      8.81 o 
  -5   5   7      312.97      321.68     21.11 o 
  -4   5   7     1702.00     1509.92     63.84 o 
  -3   5   7      342.21      265.76     20.37 o 
  -2   5   7       91.11       79.60     10.11 o 
  -1   5   7      207.36      173.13     12.83 o 
   0   5   7     1190.31     1153.19     30.08 o 
   1   5   7     6122.22     5766.25    160.06 o 
   2   5   7     3663.98     3504.82     53.00 o 
   3   5   7     2214.54     1854.77     47.59 o 
   4   5   7      748.81      722.14     18.49 o 
   5   5   7       45.80       57.52     10.20 o 
   6   5   7      347.63      314.37     15.50 o 
   7   5   7       88.04      102.05     13.92 o 
   8   5   7       97.38       80.97     16.31 o 
   9   5   7      724.05      741.83     48.46 o 
  10   5   7      447.72      396.02     37.17 o 
  11   5   7        1.08      -22.63     22.63 o 
  12   5   7        2.65        6.84     22.53 o 
  13   5   7       29.24       -7.28     39.37 o 
  14   5   7       61.66       53.30     46.43 o 
 -15   6   7      103.03       77.68     30.33 o 
 -14   6   7       96.48       38.07     22.15 o 
 -13   6   7       48.04       31.88     19.96 o 
 -12   6   7        2.80        0.01     18.61 o 
 -11   6   7       96.34      126.46     22.58 o 
 -10   6   7       74.75       44.77     16.18 o 
  -9   6   7      181.41      217.58     25.53 o 
  -8   6   7      238.88      250.34     21.35 o 
  -7   6   7      933.57      845.71     31.78 o 
  -6   6   7      652.89      652.45     26.69 o 
  -5   6   7     1089.43     1052.93     35.23 o 
  -4   6   7      406.94      438.00     22.35 o 
  -3   6   7       46.03       39.59     12.52 o 
  -2   6   7        0.11        5.86      7.71 o 
  -1   6   7       69.03       48.60      6.38 o 
   0   6   7     1613.69     1520.77     38.62 o 
   1   6   7     1132.53     1148.76     33.15 o 
   2   6   7     1080.21     1065.94     27.80 o 
   3   6   7      340.28      387.87     19.04 o 
   4   6   7       95.80      119.80     13.04 o 
   5   6   7       41.82       29.00     10.88 o 
   6   6   7      336.88      360.87     20.54 o 
   7   6   7      636.25      626.69     29.72 o 
   8   6   7      376.97      369.89     25.64 o 
   9   6   7       72.98       17.30     31.90 o 
  10   6   7       91.62      134.59     29.16 o 
  11   6   7       70.96       21.06     33.45 o 
  12   6   7      147.25      142.43     28.95 o 
  13   6   7       63.59       88.50     26.95 o 
  14   6   7       74.40       27.56     38.77 o 
 -14   7   7       83.86       92.04     34.99 o 
 -13   7   7       32.62       11.80     26.80 o 
 -12   7   7       97.04      118.32     23.39 o 
 -11   7   7       30.04       18.90     17.78 o 
 -10   7   7        3.26       21.18     18.88 o 
  -9   7   7        3.45      -18.97     18.97 o 
  -8   7   7       40.32       37.99     19.63 o 
  -7   7   7       54.79       57.72     20.67 o 
  -6   7   7      211.50      195.40     20.16 o 
  -5   7   7      115.41      102.13     21.36 o 
  -4   7   7        2.11      -18.73     18.98 o 
  -3   7   7        2.66      -16.32     16.70 o 
  -2   7   7        3.90        5.85     11.61 o 
  -1   7   7     2985.28     2905.62     55.85 o 
   0   7   7     3270.52     3186.61     68.92 o 
   1   7   7     1425.16     1381.50     39.18 o 
   2   7   7      611.23      598.70     23.15 o 
   3   7   7      679.86      691.65     24.34 o 
   4   7   7       11.74       -6.08     10.85 o 
   5   7   7       28.36       28.37     12.57 o 
   6   7   7      807.81      801.22     30.71 o 
   7   7   7     1783.40     1771.95     57.52 o 
   8   7   7     1678.74     1768.55     56.68 o 
   9   7   7      577.56      619.78     45.45 o 
  10   7   7      920.53      932.51     55.37 o 
  11   7   7      523.23      499.97     46.28 o 
  12   7   7       41.60       19.57     28.69 o 
  13   7   7        3.67       36.66     40.63 o 
 -14   8   7        4.62       -1.52     38.17 o 
 -13   8   7        5.26      -18.86     29.27 o 
 -12   8   7       11.61       11.38     21.45 o 
 -11   8   7        9.26       40.93     19.62 o 
 -10   8   7        0.21       15.00     29.74 o 
  -9   8   7      142.25      169.11     22.43 o 
  -8   8   7       75.80       64.02     17.83 o 
  -7   8   7      177.62      164.88     28.12 o 
  -6   8   7       51.36       63.89     20.38 o 
  -5   8   7       42.72       62.56     27.91 o 
  -4   8   7       49.99       59.26     20.60 o 
  -3   8   7     1072.00     1082.91     46.42 o 
  -2   8   7      388.60      364.65     27.32 o 
  -1   8   7       18.31      -15.16     15.16 o 
   0   8   7       21.52       14.59     14.69 o 
   1   8   7       52.94       46.76     13.04 o 
   2   8   7      392.58      378.49     24.49 o 
   3   8   7      522.12      488.16     22.22 o 
   4   8   7     1172.48     1109.99     32.61 o 
   5   8   7     1009.22     1063.92     35.69 o 
   6   8   7      120.62      117.14     16.68 o 
   7   8   7        0.84       11.79     24.71 o 
   8   8   7        0.07       28.19     17.23 o 
   9   8   7       11.57       81.55     27.28 o 
  10   8   7        7.31       14.77     24.67 o 
  11   8   7       24.65      -25.62     26.14 o 
 -11   9   7        0.57       28.68     22.32 o 
 -10   9   7        4.20       33.91     23.52 o 
  -9   9   7        0.54      -22.66     22.66 o 
  -8   9   7        3.57       16.99     21.76 o 
  -7   9   7       95.45       78.60     21.82 o 
  -6   9   7       53.02       58.32     19.80 o 
  -5   9   7        1.70        3.39     19.06 o 
  -4   9   7      339.06      319.02     30.12 o 
  -3   9   7       52.36       54.08     19.48 o 
  -2   9   7      683.24      646.05     38.69 o 
  -1   9   7      158.00      163.98     20.17 o 
   0   9   7      194.89      203.21     21.42 o 
   1   9   7        6.76      -10.02     16.49 o 
   2   9   7       13.09       13.93     13.03 o 
   3   9   7      162.83      171.79     17.46 o 
   4   9   7        5.36        8.68     13.87 o 
   5   9   7       81.28       76.69     17.48 o 
   6   9   7       22.52       29.75     32.44 o 
   7   9   7      109.12      118.91     22.60 o 
   8   9   7        6.46       19.94     22.35 o 
   9   9   7        0.77      -18.32     29.01 o 
  10   9   7        8.22       -0.48     33.06 o 
 -10  10   7       61.74       69.06     33.92 o 
  -9  10   7      132.13      121.90     26.00 o 
  -8  10   7      292.94      335.21     34.60 o 
  -7  10   7      163.95      151.35     28.36 o 
  -6  10   7      292.03      223.26     29.72 o 
  -5  10   7       41.10      -14.21     25.06 o 
  -4  10   7        2.29       15.94     19.93 o 
  -3  10   7      169.71      160.23     23.06 o 
  -2  10   7      265.91      298.28     28.61 o 
  -1  10   7      232.89      237.49     23.82 o 
   0  10   7        3.83      -15.89     15.89 o 
   1  10   7       26.79       44.56     16.12 o 
   2  10   7       21.79        7.44     20.03 o 
   3  10   7        0.34        1.71     15.52 o 
   4  10   7        0.85      -12.38     15.63 o 
   5  10   7        6.28       52.69     21.39 o 
   6  10   7       10.95      -11.78     20.83 o 
   7  10   7       16.61       26.84     22.96 o 
   8  10   7       15.57        6.02     24.20 o 
   9  10   7        2.53      -48.81     48.81 o 
  -9  11   7       12.13       -8.57     38.22 o 
  -8  11   7        1.30      -13.99     47.81 o 
  -7  11   7        0.24       -0.49     25.07 o 
  -6  11   7       14.08       35.25     21.96 o 
  -5  11   7       27.24       35.98     28.14 o 
  -4  11   7      184.43      193.19     27.38 o 
  -3  11   7      456.01      429.36     35.98 o 
  -2  11   7      921.16      923.55     64.54 o 
  -1  11   7      173.89      196.83     28.86 o 
   0  11   7       69.30       88.98     42.72 o 
   1  11   7       68.58       61.47     21.15 o 
   2  11   7      226.17      241.50     40.99 o 
   3  11   7       16.53       -6.55     21.00 o 
   4  11   7        0.73       14.47     25.48 o 
   5  11   7       67.60       34.56     24.89 o 
   6  11   7       57.06       14.83     25.63 o 
   7  11   7      105.67       77.08     38.96 o 
   8  11   7      109.91       52.90     36.78 o 
  -7  12   7       54.04       73.19     39.52 o 
  -6  12   7      110.74       63.94     40.45 o 
  -4  12   7       19.80       15.86     35.07 o 
  -3  12   7        0.66        5.80     23.50 o 
  -2  12   7        2.19      -24.16     24.16 o 
  -1  12   7        0.42      -11.70     24.75 o 
   0  12   7        5.77       35.56     33.87 o 
   1  12   7       37.46       26.25     23.46 o 
   2  12   7      100.30      143.57     30.47 o 
   3  12   7      181.72      192.92     41.39 o 
   4  12   7      163.61      167.19     49.24 o 
 -17   0   8       15.76      -40.89     46.95 o 
 -16   0   8       11.86       -8.24     26.72 o 
 -15   0   8       76.19       64.06     42.60 o 
 -14   0   8       46.33       45.48     25.68 o 
 -13   0   8       51.00       83.77     45.22 o 
 -12   0   8      222.36      223.78     33.09 o 
 -11   0   8      797.08      731.10     48.28 o 
 -10   0   8     1088.90      910.43     54.25 o 
  -9   0   8     1953.17     1894.30     72.17 o 
  -8   0   8      364.61      340.61     33.80 o 
  -7   0   8      133.20      142.61     24.33 o 
  -6   0   8      460.51      458.42     32.29 o 
  -5   0   8     3401.12     3321.71     85.55 o 
  -4   0   8     2972.79     2890.16     76.57 o 
  -3   0   8     3550.78     3385.28    130.07 o 
  -2   0   8     4690.77     4701.97     99.28 o 
  -1   0   8     7403.74     7535.41    390.79 o 
   0   0   8     1632.99     1562.68    197.00 o 
   1   0   8     8679.72     9834.69    164.33 o 
   2   0   8        7.83        8.38     27.82 o 
   3   0   8        9.62       28.87      8.21 o 
   4   0   8       25.87       25.13     14.40 o 
   5   0   8     2384.77     2540.28     75.76 o 
   6   0   8      206.38      224.59     52.54 o 
   7   0   8     3913.03     3963.84     81.59 o 
   8   0   8     2067.97     1974.62     56.80 o 
   9   0   8     2566.75     2534.99     67.88 o 
  10   0   8      898.37      898.44     58.93 o 
  11   0   8      637.64      587.51     52.21 o 
  12   0   8      281.59      269.53     42.80 o 
  13   0   8       82.65       81.73     46.09 o 
  14   0   8       18.93      116.50     39.20 o 
  15   0   8       12.48       40.23     34.84 o 
 -17   1   8       21.95        0.20     27.14 o 
 -16   1   8       11.32       53.74     45.56 o 
 -15   1   8        2.00      -18.84     18.84 o 
 -14   1   8       42.47       38.20     19.40 o 
 -13   1   8       10.18       33.40     25.79 o 
 -12   1   8       56.19       64.52     17.85 o 
 -11   1   8       82.28       91.67     19.07 o 
 -10   1   8       19.69       21.77     16.64 o 
  -9   1   8        0.62      -12.22     16.12 o 
  -8   1   8       52.16       37.80     15.61 o 
  -7   1   8       18.82       16.86     15.01 o 
  -6   1   8      898.36      918.34     31.12 o 
  -5   1   8     1891.90     1804.76     42.00 o 
  -4   1   8     6192.02     5964.98     86.28 o 
  -3   1   8      944.63      801.65     38.33 o 
  -2   1   8     4606.68     4716.16     80.80 o 
  -1   1   8        7.29        9.40      8.63 o 
   0   1   8       86.00      112.85     12.17 o 
   1   1   8       91.60      140.31     10.73 o 
   2   1   8     3077.00     2802.37     41.59 o 
   3   1   8     5859.71     5754.64    101.13 o 
   4   1   8    11570.02    11070.72    131.06 o 
   5   1   8     7774.77     7615.53    197.80 o 
   6   1   8     2953.59     2777.87     59.66 o 
   7   1   8      287.85      273.17     17.37 o 
   8   1   8        0.34       11.02      9.80 o 
   9   1   8      630.95      676.61     29.59 o 
  10   1   8      898.14      841.16     34.44 o 
  11   1   8      810.10      835.34     42.55 o 
  12   1   8      410.73      398.02     33.93 o 
  13   1   8      390.25      420.78     35.11 o 
  14   1   8      149.88      196.24     30.58 o 
  15   1   8       14.49       30.80     34.66 o 
 -17   2   8        0.01      -34.57     34.57 o 
 -16   2   8        1.41      -27.74     29.19 o 
 -15   2   8        1.93       26.70     23.88 o 
 -14   2   8       39.83       39.81     20.24 o 
 -13   2   8        1.59       -1.86     16.02 o 
 -12   2   8       41.99       41.24     15.22 o 
 -11   2   8       29.80       26.93     15.16 o 
 -10   2   8       94.00      126.87     18.83 o 
  -9   2   8      302.76      287.78     23.11 o 
  -8   2   8       61.46       51.59     14.62 o 
  -7   2   8      169.78      148.73     16.97 o 
  -6   2   8       65.55       67.98     15.07 o 
  -5   2   8        0.82       10.38     13.25 o 
  -4   2   8      559.13      566.34     20.56 o 
  -3   2   8     1507.39     1486.01     41.36 o 
  -2   2   8     4281.89     4035.88     72.97 o 
  -1   2   8       17.78       73.18     11.89 o 
   0   2   8     1694.56     1599.98     41.85 o 
   1   2   8     2665.78     3022.92     37.89 o 
   2   2   8     2775.47     2758.25     36.06 o 
   3   2   8      138.71      164.92      9.22 o 
   4   2   8      249.18      265.68     10.17 o 
   5   2   8      202.31      167.41      9.38 o 
   6   2   8       10.58       16.09      7.27 o 
   7   2   8      101.93      103.79     15.97 o 
   8   2   8        7.58        4.20     15.60 o 
   9   2   8      209.91      204.99     35.30 o 
  10   2   8       53.47       32.97     15.43 o 
  11   2   8      131.91      171.19     21.26 o 
  12   2   8       33.90        0.42     19.67 o 
  13   2   8        3.15       33.40     23.89 o 
  14   2   8       17.31      -14.21     24.10 o 
  15   2   8        8.22      -19.60     39.43 o 
 -16   3   8        5.20        3.80     23.25 o 
 -15   3   8        0.31       -0.56     19.42 o 
 -14   3   8       19.65       16.28     18.99 o 
 -13   3   8       58.14       30.29     21.50 o 
 -12   3   8       24.67       39.34     17.01 o 
 -11   3   8      286.73      295.69     24.57 o 
 -10   3   8       53.44       50.57     19.78 o 
  -9   3   8      408.90      350.15     22.32 o 
  -8   3   8       35.78       36.71     17.63 o 
  -7   3   8      244.84      219.91     19.12 o 
  -6   3   8       19.12       39.57     13.05 o 
  -5   3   8     1189.07     1050.73     33.74 o 
  -4   3   8       22.02        3.61      8.21 o 
  -3   3   8      309.11      339.80     27.45 o 
  -2   3   8      185.77      193.31     14.91 o 
  -1   3   8     1033.94      981.65     29.73 o 
   0   3   8       37.83       42.54     11.47 o 
   1   3   8      340.45      253.91     10.63 o 
   2   3   8     1267.18     1230.25     24.37 o 
   3   3   8     1205.35     1110.61     31.12 o 
   4   3   8      623.36      608.85     17.20 o 
   5   3   8       69.76       66.50      9.58 o 
   6   3   8       16.34       11.15     12.58 o 
   7   3   8     1136.61     1079.03     38.54 o 
   8   3   8      178.40      188.83     18.58 o 
   9   3   8        1.22        7.01     15.56 o 
  10   3   8        1.25       34.53     20.57 o 
  11   3   8        2.26       30.39     16.88 o 
  12   3   8        1.50      -19.34     19.34 o 
  13   3   8       94.95       96.94     27.44 o 
  14   3   8       16.54      -14.07    101.66 o 
 -16   4   8        3.06      -42.66     42.66 o 
 -15   4   8       11.76       69.39     24.51 o 
 -14   4   8      185.99      217.57     38.22 o 
 -13   4   8      622.79      669.63     39.79 o 
 -12   4   8      504.12      481.87     46.51 o 
 -11   4   8      685.29      652.92     37.72 o 
 -10   4   8      441.79      401.59     29.88 o 
  -9   4   8       10.29       54.83     18.85 o 
  -8   4   8       29.16      -13.73     14.25 o 
  -7   4   8     1024.60      978.36     32.44 o 
  -6   4   8     1843.27     1598.50     74.27 o 
  -5   4   8     2439.64     2354.56     62.37 o 
  -4   4   8      532.90      449.34     31.31 o 
  -3   4   8     1197.84     1160.43     32.27 o 
  -2   4   8     1632.20     1795.23     47.69 o 
  -1   4   8     2305.36     2157.02     52.21 o 
   0   4   8      484.82      544.98     23.22 o 
   1   4   8      210.64      176.45     17.91 o 
   2   4   8        0.13        5.67      6.27 o 
   3   4   8      132.33      137.08     11.00 o 
   4   4   8        0.42       17.74     10.15 o 
   5   4   8        2.33       -2.35      9.77 o 
   6   4   8      319.12      319.46     22.17 o 
   7   4   8      349.27      319.82     26.99 o 
   8   4   8      126.79      104.89     20.35 o 
   9   4   8       98.68      140.16     19.42 o 
  10   4   8      166.23      124.46     19.81 o 
  11   4   8       60.42       68.12     24.95 o 
  12   4   8      209.12      270.00     33.83 o 
  13   4   8       70.16       67.71     25.82 o 
 -15   5   8      104.97      165.66     38.82 o 
 -14   5   8       38.59       56.45     22.20 o 
 -13   5   8       58.14       65.68     20.22 o 
 -12   5   8       59.12        6.72     18.91 o 
 -11   5   8        4.88      -14.82     16.82 o 
 -10   5   8       26.49       28.51     17.27 o 
  -9   5   8      148.36      131.09     18.07 o 
  -8   5   8      520.87      557.98     43.93 o 
  -7   5   8      779.11      770.37     33.46 o 
  -6   5   8     1100.08     1043.39     35.76 o 
  -5   5   8      473.51      381.00     39.04 o 
  -4   5   8       17.96       12.03      6.32 o 
  -3   5   8      209.96      191.48     22.33 o 
  -2   5   8        0.03        6.79     15.21 o 
  -1   5   8      321.02      344.78     21.69 o 
   0   5   8     1766.38     1896.59     53.03 o 
   1   5   8     5507.65     5500.81    157.02 o 
   2   5   8     2808.07     2663.27     48.38 o 
   3   5   8     1348.40     1311.39     28.83 o 
   4   5   8     1459.56     1402.92     29.37 o 
   5   5   8      253.10      228.15     15.75 o 
   6   5   8      953.40      910.48     39.02 o 
   7   5   8       64.21       58.83     26.41 o 
   8   5   8       10.45       16.92     40.85 o 
   9   5   8      330.73      315.01     32.63 o 
  10   5   8       39.30       63.56     37.43 o 
  11   5   8      149.34      154.37     27.84 o 
  12   5   8      180.70      100.31     55.81 o 
  13   5   8       75.45       43.88     26.51 o 
  14   5   8       34.04       56.31     41.43 o 
 -15   6   8       11.33       92.70     52.98 o 
 -14   6   8       86.89       77.20     28.24 o 
 -13   6   8       26.85       12.68     20.61 o 
 -12   6   8       37.41       47.44     20.54 o 
 -11   6   8        0.37       19.08     28.03 o 
 -10   6   8        8.36       -3.69     17.98 o 
  -9   6   8        1.79      -14.75     22.29 o 
  -8   6   8        2.18       -0.97     15.90 o 
  -7   6   8        3.46       13.72     19.18 o 
  -6   6   8        2.02        1.32     20.34 o 
  -5   6   8        9.60       36.06     18.81 o 
  -4   6   8      182.41      228.17     25.70 o 
  -3   6   8        8.67        1.97     16.96 o 
  -2   6   8        9.30        4.74     16.62 o 
  -1   6   8      419.11      422.26     23.77 o 
   0   6   8     1041.07      966.45     61.28 o 
   1   6   8        1.91       12.88     12.49 o 
   2   6   8       14.30       18.66     11.92 o 
   3   6   8        0.23        6.43     13.57 o 
   4   6   8       50.29       54.76     13.09 o 
   5   6   8       90.75      101.13     18.26 o 
   6   6   8     1138.22     1091.56     43.94 o 
   7   6   8      914.56      892.17     61.47 o 
   8   6   8      425.74      458.10     74.25 o 
   9   6   8      103.99      153.11     32.23 o 
  10   6   8      165.45      160.85     47.62 o 
  11   6   8      266.57      196.74     31.29 o 
  12   6   8      187.53      180.72     34.69 o 
  13   6   8        1.57        1.18     41.66 o 
  14   6   8        0.83      -37.35     45.99 o 
 -14   7   8        1.52      -43.72     43.72 o 
 -13   7   8       25.52       -8.06     20.66 o 
 -12   7   8       22.29       16.68     27.32 o 
 -11   7   8        0.26       11.59     18.82 o 
 -10   7   8      124.97      128.04     21.82 o 
  -9   7   8      116.55      102.58     20.67 o 
  -8   7   8      112.44       86.48     20.40 o 
  -7   7   8       10.62      -11.50     20.35 o 
  -6   7   8       16.44        6.51     18.43 o 
  -5   7   8       90.14       95.58     22.10 o 
  -4   7   8       26.85       37.70     18.54 o 
  -3   7   8       82.39      100.48     20.64 o 
  -2   7   8       26.08       33.18     16.99 o 
  -1   7   8       77.81       59.52     14.91 o 
   0   7   8      429.93      411.47     24.16 o 
   1   7   8       33.38       33.98     14.00 o 
   2   7   8       80.02       72.08     14.95 o 
   3   7   8      390.31      384.89     24.50 o 
   4   7   8       38.94       30.21     12.47 o 
   5   7   8      296.54      297.46     20.68 o 
   6   7   8      177.75      146.06     19.42 o 
   7   7   8       60.62       25.97     23.09 o 
   8   7   8       96.40       35.74     24.06 o 
   9   7   8       33.59       26.30     36.14 o 
  10   7   8       96.56       94.91     27.44 o 
  11   7   8       85.22      127.77     31.95 o 
  12   7   8       35.46      116.54     47.64 o 
 -12   8   8      180.58      177.50     38.01 o 
 -11   8   8      297.22      361.05     38.12 o 
 -10   8   8      108.30       81.81     25.03 o 
  -9   8   8       66.19       80.20     22.38 o 
  -8   8   8        0.07      -20.86     20.86 o 
  -7   8   8       21.44       44.79     35.70 o 
  -6   8   8      213.67      171.91     25.88 o 
  -5   8   8      986.57     1020.53     48.98 o 
  -4   8   8     1165.15     1083.92     47.81 o 
  -3   8   8      853.63      915.10     43.15 o 
  -2   8   8        6.88       -6.97     17.61 o 
  -1   8   8        1.18        7.62     15.51 o 
   0   8   8        2.96       -2.90     14.59 o 
   1   8   8      290.23      230.13     21.36 o 
   2   8   8      832.41      821.28     34.93 o 
   3   8   8      324.28      294.82     20.84 o 
   4   8   8       57.56       42.03     13.44 o 
   5   8   8        9.92       30.46     13.58 o 
   6   8   8       60.08       44.11     24.62 o 
   7   8   8       23.36       10.06     45.77 o 
   8   8   8        9.36       12.62     21.31 o 
   9   8   8       27.08       54.12     23.97 o 
  10   8   8       53.19       52.41     25.75 o 
  11   8   8      137.30      152.90     40.43 o 
 -11   9   8       23.41       11.39     24.88 o 
 -10   9   8      175.90      203.08     31.69 o 
  -9   9   8      218.24      252.11     32.26 o 
  -8   9   8      214.55      215.08     30.89 o 
  -7   9   8      199.10      223.71     29.76 o 
  -6   9   8      122.33      136.26     34.74 o 
  -5   9   8      143.79      154.11     24.39 o 
  -4   9   8      213.95      216.24     26.29 o 
  -3   9   8       41.71       13.67     19.22 o 
  -2   9   8        6.56       21.77     15.45 o 
  -1   9   8       14.38       10.36     17.75 o 
   0   9   8       71.01       76.70     17.62 o 
   1   9   8      295.21      296.90     25.70 o 
   2   9   8      458.89      459.65     25.09 o 
   3   9   8      557.43      567.31     28.06 o 
   4   9   8      504.81      488.83     27.14 o 
   5   9   8      189.56      219.44     27.61 o 
   6   9   8        0.59       -8.37     25.17 o 
   7   9   8        4.33      -21.10     28.07 o 
   8   9   8        1.96       -3.93     22.31 o 
   9   9   8       12.42       69.66     58.30 o 
  10   9   8       55.41       28.88     42.10 o 
 -10  10   8       39.70      108.97     35.38 o 
  -9  10   8       29.99      -24.74     24.74 o 
  -8  10   8        0.22       16.33     21.92 o 
  -7  10   8       33.62       58.59     22.51 o 
  -6  10   8      106.46      139.06     27.30 o 
  -5  10   8      235.61      279.11     32.29 o 
  -4  10   8      445.16      452.26     35.07 o 
  -3  10   8      442.07      443.78     36.41 o 
  -2  10   8      553.33      533.56     37.95 o 
  -1  10   8      145.30      179.17     24.21 o 
   0  10   8        0.77       -9.13     15.43 o 
   1  10   8       17.52       21.40     20.31 o 
   2  10   8       87.47       47.38     17.11 o 
   3  10   8        4.14       -4.13     21.24 o 
   4  10   8       32.14       32.17     23.25 o 
   5  10   8       45.64       47.66     21.40 o 
   6  10   8       41.54       69.85     66.79 o 
   7  10   8       43.11       81.84     25.33 o 
   8  10   8       20.96       60.25     43.86 o 
   9  10   8       16.72        3.10     43.08 o 
  -8  11   8       75.40       71.55     32.66 o 
  -7  11   8       59.08       53.48     45.91 o 
  -6  11   8       59.53       20.00     22.78 o 
  -5  11   8        8.32      -17.21     21.08 o 
  -4  11   8      171.01      214.58     30.03 o 
  -3  11   8      219.82      235.77     30.78 o 
  -2  11   8      154.38      211.56     29.25 o 
  -1  11   8      256.07      267.87     31.75 o 
   0  11   8      214.61      238.68     40.78 o 
   1  11   8       14.16        5.06     28.17 o 
   2  11   8       20.64        4.82     20.58 o 
   3  11   8       63.24       81.08     24.34 o 
   4  11   8       67.71       48.86     22.12 o 
   5  11   8       25.48       26.89     20.67 o 
   6  11   8        1.98      -42.01     42.01 o 
   7  11   8        5.41       11.56     39.35 o 
   8  11   8        8.62       82.55     47.21 o 
  -7  12   8        0.44      -27.45     29.12 o 
  -3  12   8      143.79      144.23     50.78 o 
  -2  12   8      133.65      111.58     34.14 o 
  -1  12   8       14.29       26.70     23.99 o 
   0  12   8       32.79        9.17     24.33 o 
   1  12   8        9.53       16.44     22.96 o 
   2  12   8       80.16       65.51     34.48 o 
   3  12   8       47.77       34.12     41.15 o 
   4  12   8        4.08       18.22     39.46 o 
 -17   1   9       12.24      -35.88     47.02 o 
 -16   1   9        1.83       28.94     23.66 o 
 -15   1   9        6.89      -12.97     24.04 o 
 -14   1   9        7.05       -1.75     19.04 o 
 -13   1   9        2.20        5.80     19.76 o 
 -12   1   9       54.55       43.75     21.13 o 
 -11   1   9      140.90      122.48     19.86 o 
 -10   1   9        0.35       -3.93     20.36 o 
  -9   1   9       30.33       35.89     17.82 o 
  -8   1   9      160.05      105.05     17.97 o 
  -7   1   9        0.98        4.64     14.88 o 
  -6   1   9       96.39       78.44     15.71 o 
  -5   1   9       17.97       14.28     13.38 o 
  -4   1   9       39.18       35.65     13.90 o 
  -3   1   9      953.46      930.63     33.69 o 
  -2   1   9      700.88      570.11     52.38 o 
  -1   1   9      677.15      747.36     19.64 o 
   0   1   9      347.45      298.08     15.44 o 
   1   1   9      659.63      919.47     22.75 o 
   2   1   9       19.11       10.94      8.52 o 
   3   1   9       84.43       89.83     13.25 o 
   4   1   9      677.49      531.98     25.25 o 
   5   1   9     1468.99     1363.82     35.74 o 
   6   1   9     3985.70     3877.28     73.44 o 
   7   1   9     2660.57     2819.42     52.54 o 
   8   1   9      581.42      654.36     28.26 o 
   9   1   9      293.48      278.22     21.30 o 
  10   1   9      420.58      456.70     26.88 o 
  11   1   9       50.64       81.10     21.50 o 
  12   1   9        0.68       24.02     26.11 o 
  13   1   9       14.30       42.97     22.21 o 
  14   1   9        2.20       20.00     23.30 o 
  15   1   9        0.22      115.02     47.28 o 
 -17   2   9       72.53       58.76     51.88 o 
 -16   2   9      119.94       98.69     25.83 o 
 -15   2   9       80.94       83.79     23.86 o 
 -14   2   9       23.46       47.68     21.22 o 
 -13   2   9        0.45       29.39     23.04 o 
 -12   2   9       62.08       71.30     20.73 o 
 -11   2   9      563.25      580.85     32.34 o 
 -10   2   9      412.63      420.20     27.77 o 
  -9   2   9     1612.10     1585.22     54.30 o 
  -8   2   9     1837.09     1752.57     48.35 o 
  -7   2   9     1495.53     1519.46     43.45 o 
  -6   2   9     1407.39     1319.99     43.66 o 
  -5   2   9        6.58       15.99     16.04 o 
  -4   2   9        5.17        1.66     10.92 o 
  -3   2   9     1545.92     1442.49     29.87 o 
  -2   2   9      190.12      163.89      9.41 o 
  -1   2   9      988.94      976.55     25.06 o 
   0   2   9     1340.00     1318.67     24.23 o 
   1   2   9     1323.76     1284.17     23.25 o 
   2   2   9        4.22       -1.29      7.00 o 
   3   2   9       10.59       10.16     10.96 o 
   4   2   9      310.61      336.09     20.05 o 
   5   2   9      720.38      604.56     26.64 o 
   6   2   9       36.90       24.67      8.57 o 
   7   2   9      308.87      277.81     25.92 o 
   8   2   9      482.25      521.33     30.88 o 
   9   2   9      233.45      267.73     23.35 o 
  10   2   9       10.47       16.79     17.83 o 
  11   2   9       38.64       31.18     16.66 o 
  12   2   9      167.71      199.49     27.41 o 
  13   2   9      217.51      261.09     30.18 o 
  14   2   9      313.99      342.38     35.97 o 
  15   2   9      167.57       95.79     43.14 o 
 -16   3   9       32.40        6.62     26.78 o 
 -15   3   9       66.93      110.54     24.59 o 
 -14   3   9       95.75       69.65     21.82 o 
 -13   3   9      447.72      383.26     32.12 o 
 -12   3   9       92.62       59.84     21.65 o 
 -11   3   9       12.55      -10.83     18.63 o 
 -10   3   9       53.37       24.49     13.61 o 
  -9   3   9      138.41      135.69     22.27 o 
  -8   3   9       30.18       23.22     15.33 o 
  -7   3   9      239.56      235.14     20.79 o 
  -6   3   9      281.61      285.65     20.39 o 
  -5   3   9      439.60      417.94     42.88 o 
  -4   3   9     1363.28     1254.02     51.88 o 
  -3   3   9     2129.18     2076.46     45.11 o 
  -2   3   9     1664.71     1587.76     38.36 o 
  -1   3   9     3091.50     3154.41     51.82 o 
   0   3   9     2229.62     2260.86     62.74 o 
   1   3   9     2443.26     2523.60     67.00 o 
   2   3   9       84.77       96.11     14.86 o 
   3   3   9       40.17       37.48      7.28 o 
   4   3   9      170.26      137.36      7.95 o 
   5   3   9        5.24        4.27      8.76 o 
   6   3   9       16.34       11.58     13.05 o 
   7   3   9       43.50       45.72     15.20 o 
   8   3   9      641.50      722.24     34.37 o 
   9   3   9      214.46      196.64     19.07 o 
  10   3   9        4.23       -2.62     14.84 o 
  11   3   9        0.51        6.21     19.94 o 
  12   3   9       10.70       56.87     28.86 o 
  13   3   9        1.06      -12.01     34.07 o 
 -15   4   9       27.72        8.70     32.13 o 
 -14   4   9       26.54       11.72     23.32 o 
 -13   4   9       68.58       45.65     32.46 o 
 -12   4   9      183.45      168.71     27.47 o 
 -11   4   9        0.43       37.09     21.94 o 
 -10   4   9        8.85       -3.88     23.73 o 
  -9   4   9       16.76        2.66     20.19 o 
  -8   4   9      139.35      103.84     15.93 o 
  -7   4   9       62.83       44.14     13.38 o 
  -6   4   9       36.61       61.16     13.41 o 
  -5   4   9        0.10       -1.14     11.77 o 
  -4   4   9      245.24      279.57     18.42 o 
  -3   4   9      138.22      138.05     14.69 o 
  -2   4   9      170.90      139.87     18.96 o 
  -1   4   9      411.36      331.63     17.57 o 
   0   4   9       57.49       50.81     13.34 o 
   1   4   9      301.32      227.06     28.05 o 
   2   4   9       64.56       47.62      9.82 o 
   3   4   9       38.97       46.53     10.49 o 
   4   4   9      114.98       87.24     10.52 o 
   5   4   9      441.26      410.24     19.56 o 
   6   4   9      497.56      534.80     27.68 o 
   7   4   9      181.86      188.10     23.02 o 
   8   4   9       50.88       57.85     19.90 o 
   9   4   9        0.73      -14.23     19.53 o 
  10   4   9       45.54       53.76     23.09 o 
  11   4   9        0.56      -19.41     23.90 o 
  12   4   9        0.22      -15.53     30.84 o 
  13   4   9        4.69      -26.42     35.73 o 
 -15   5   9        0.01       77.38     41.85 o 
 -14   5   9       58.07       96.61     55.87 o 
 -13   5   9        0.09      -23.47     31.51 o 
 -12   5   9       71.39       87.85     32.06 o 
 -11   5   9        3.06      -14.07     21.05 o 
 -10   5   9        1.20       24.31     23.04 o 
  -9   5   9       10.19        8.12     21.07 o 
  -8   5   9      174.97      201.15     28.10 o 
  -7   5   9       99.24      104.62     23.98 o 
  -6   5   9      421.98      429.32     32.36 o 
  -5   5   9      441.43      377.29     21.96 o 
  -4   5   9       46.94       38.71     11.85 o 
  -3   5   9      611.33      569.04     34.97 o 
  -2   5   9     1860.37     1776.79     52.59 o 
  -1   5   9     2272.98     2253.37     50.89 o 
   0   5   9     2958.38     3001.78    102.75 o 
   1   5   9     2593.09     2569.24     67.70 o 
   2   5   9     2898.77     2731.94     55.11 o 
   3   5   9        0.90        0.14      8.19 o 
   4   5   9      742.71      678.92     21.33 o 
   5   5   9      357.36      342.69     23.02 o 
   6   5   9       82.75      111.67     23.46 o 
   7   5   9      463.43      434.16     38.08 o 
   8   5   9      614.75      632.54     61.59 o 
   9   5   9        6.97      -13.56     23.21 o 
  10   5   9       14.17       -0.38     20.30 o 
  11   5   9       97.90       95.86     35.01 o 
  12   5   9       89.98       71.15     26.76 o 
  13   5   9       77.49       63.84     39.55 o 
 -14   6   9      155.59      196.52     60.96 o 
 -13   6   9       24.75       23.26     23.66 o 
 -12   6   9        5.83       18.16     24.96 o 
 -11   6   9        2.03       28.06     21.90 o 
 -10   6   9       91.64      107.11     22.55 o 
  -9   6   9      593.03      538.02     39.79 o 
  -8   6   9      537.75      596.16     40.16 o 
  -7   6   9     1088.52     1050.51     49.60 o 
  -6   6   9      823.52      787.26     42.09 o 
  -5   6   9      512.04      517.25     35.99 o 
  -4   6   9        7.23       -3.51     17.96 o 
  -3   6   9       63.15       57.26     22.30 o 
  -2   6   9      255.44      216.99     23.22 o 
  -1   6   9      303.29      286.48     21.38 o 
   0   6   9      555.96      593.21     29.90 o 
   1   6   9     1158.20     1155.26     35.04 o 
   2   6   9     1985.41     1931.99     56.76 o 
   3   6   9      247.17      232.62     19.31 o 
   4   6   9      382.00      381.07     20.95 o 
   5   6   9      382.10      400.93     29.94 o 
   6   6   9      450.62      401.28     32.56 o 
   7   6   9        7.71        1.66     21.26 o 
   8   6   9        8.56       28.73     45.16 o 
   9   6   9       38.49       41.45     31.76 o 
  10   6   9       60.42      113.36     29.07 o 
  11   6   9       50.04       22.52     25.28 o 
  12   6   9       56.73       39.90     25.24 o 
  13   6   9      121.51      175.81     54.92 o 
 -13   7   9       39.24      -30.87     30.87 o 
 -12   7   9        4.40       31.83     23.99 o 
 -11   7   9       73.25       78.37     24.40 o 
 -10   7   9      133.02      185.24     29.70 o 
  -9   7   9      171.52      178.70     26.72 o 
  -8   7   9      159.93      173.98     27.48 o 
  -7   7   9      104.06       94.29     22.26 o 
  -6   7   9        1.02       -6.62     19.45 o 
  -5   7   9      178.85      200.00     26.33 o 
  -4   7   9      128.61      167.12     23.96 o 
  -3   7   9      447.97      421.06     30.82 o 
  -2   7   9      933.11     1029.66     43.90 o 
  -1   7   9     1749.85     1908.53     51.48 o 
   0   7   9     3569.52     3814.69    107.07 o 
   1   7   9     2475.88     2664.71     71.74 o 
   2   7   9       22.25       36.31     15.71 o 
   3   7   9      147.53      123.71     17.15 o 
   4   7   9      482.61      487.13     24.41 o 
   5   7   9     1356.95     1378.43     46.15 o 
   6   7   9     2626.31     2576.25     64.75 o 
   7   7   9     1482.52     1405.43     76.79 o 
   8   7   9      909.11      914.73     66.52 o 
   9   7   9      504.92      491.03     45.50 o 
  10   7   9      185.81      293.12     36.87 o 
  11   7   9       77.10       88.94     28.78 o 
  12   7   9       27.27        4.51     44.34 o 
 -12   8   9        6.57       -7.14     33.16 o 
 -11   8   9       77.34       64.16     28.51 o 
 -10   8   9       81.93       57.10     23.46 o 
  -9   8   9      163.33      157.96     32.76 o 
  -8   8   9      148.19      113.86     24.82 o 
  -7   8   9      308.77      382.09     34.85 o 
  -6   8   9      139.00      175.68     26.56 o 
  -5   8   9      720.12      653.99     40.41 o 
  -4   8   9      641.38      583.09     37.68 o 
  -3   8   9      285.67      250.83     25.58 o 
  -2   8   9        5.12        3.11     15.67 o 
  -1   8   9        6.32        0.74     14.29 o 
   0   8   9      649.64      613.03     36.83 o 
   1   8   9      901.32      886.54     43.10 o 
   2   8   9     1085.30     1090.88     40.26 o 
   3   8   9      979.49     1029.79     38.96 o 
   4   8   9      400.86      375.77     22.96 o 
   5   8   9      123.88      149.96     20.66 o 
   6   8   9        9.76       43.94     16.51 o 
   7   8   9        1.86        7.18     47.88 o 
   8   8   9       41.42       12.51     36.75 o 
   9   8   9       65.73       84.98     28.63 o 
  10   8   9       49.23       22.68     27.10 o 
 -11   9   9       30.86       94.71     59.12 o 
 -10   9   9        3.80       51.52     25.85 o 
  -9   9   9        0.57      -35.87     35.87 o 
  -8   9   9       15.54       60.36     23.78 o 
  -7   9   9       26.92        4.99     21.61 o 
  -6   9   9       15.86      -11.42     20.97 o 
  -5   9   9       71.24       76.05     21.08 o 
  -4   9   9      103.42       95.01     26.33 o 
  -3   9   9       52.09       72.48     21.79 o 
  -2   9   9        1.54      -16.86     16.86 o 
  -1   9   9      137.51      153.26     23.98 o 
   0   9   9        0.43       11.34     18.43 o 
   1   9   9       20.22       23.57     17.75 o 
   2   9   9       35.60       59.15     19.54 o 
   3   9   9       66.83       60.67     14.88 o 
   4   9   9       10.08        1.64     13.42 o 
   5   9   9       14.57      -18.62     23.31 o 
   6   9   9       11.48       -8.56     25.99 o 
   7   9   9        3.58       18.06     32.12 o 
   8   9   9        1.82      -24.22     24.22 o 
   9   9   9        0.03       17.54     34.75 o 
  -9  10   9       99.31       52.71     61.63 o 
  -8  10   9       74.99       84.83     30.31 o 
  -7  10   9        3.41       -8.04     21.58 o 
  -6  10   9        3.69      -32.73     32.73 o 
  -5  10   9       10.14       27.70     25.90 o 
  -4  10   9       58.81       29.15     20.42 o 
  -3  10   9       36.02       69.93     22.78 o 
  -2  10   9      106.14      141.22     34.04 o 
  -1  10   9      112.88       86.05     23.13 o 
   0  10   9        8.27       18.76     18.24 o 
   1  10   9       50.46       52.71     18.47 o 
   2  10   9      138.28      194.69     24.55 o 
   3  10   9       24.14       24.66     20.38 o 
   4  10   9        1.16      -15.31     16.40 o 
   5  10   9        5.22      -10.46     20.94 o 
   6  10   9       46.69       68.60     30.10 o 
   7  10   9       71.45       65.63     70.84 o 
   8  10   9       97.26      111.17     52.07 o 
  -8  11   9        2.66       51.55     30.34 o 
  -7  11   9        1.45        3.84     42.99 o 
  -6  11   9        5.90        1.76     24.68 o 
  -5  11   9       43.77       68.23     43.26 o 
  -4  11   9      240.97      257.31     31.74 o 
  -3  11   9      302.03      292.53     41.95 o 
  -2  11   9      357.19      398.29     32.07 o 
  -1  11   9      115.12      133.45     28.66 o 
   0  11   9       33.25        0.43     21.84 o 
   1  11   9       57.74       41.71     22.28 o 
   2  11   9      279.31      252.82     36.95 o 
   3  11   9       28.52       56.39     21.36 o 
   4  11   9       31.23       31.71     22.66 o 
   5  11   9      116.16       60.23     25.69 o 
   6  11   9       55.03      130.18     47.83 o 
   7  11   9       50.74       66.94     46.82 o 
  -2  12   9        0.20       45.92     36.30 o 
  -1  12   9       30.34       88.78     44.88 o 
   0  12   9       29.63       35.37     31.79 o 
   1  12   9       44.93       91.81     64.48 o 
   2  12   9       83.68       94.53     31.74 o 
   3  12   9      165.70      136.60     33.91 o 
   4  12   9      207.57      214.91     55.21 o 
 -16   0  10        0.31       -5.21     32.56 o 
 -15   0  10       42.12       53.90     52.10 o 
 -14   0  10      378.55      444.67     58.90 o 
 -13   0  10      315.30      307.66     41.41 o 
 -12   0  10      398.30      418.43     43.03 o 
 -11   0  10      898.09      966.31     58.41 o 
 -10   0  10      408.39      362.84     35.94 o 
  -9   0  10       88.36      208.87     51.84 o 
  -8   0  10      341.62      635.57     43.82 o 
  -7   0  10      206.89      411.82     37.34 o 
  -6   0  10     2140.08     2151.25     74.12 o 
  -5   0  10     3198.57     3262.46    168.53 o 
  -4   0  10     7292.75     7573.24    240.15 o 
  -3   0  10     1713.81     1600.42     57.51 o 
  -2   0  10     6232.97     6093.64    117.90 o 
  -1   0  10      122.92      208.05     19.98 o 
   1   0  10      386.16      479.92     30.46 o 
   2   0  10     1628.69     2335.05     69.82 o 
   3   0  10      457.01      667.97     39.81 o 
   4   0  10       20.77      217.68     32.40 o 
   5   0  10     2401.10     2712.19     82.47 o 
   6   0  10     3744.46     3837.49    154.53 o 
   7   0  10     1695.13     1605.06     69.15 o 
   8   0  10       15.21       30.78     14.38 o 
   9   0  10      582.16      669.32     86.08 o 
  10   0  10      704.52      808.94     70.73 o 
  11   0  10      182.35      243.88     41.04 o 
  12   0  10       53.60      177.61     45.01 o 
  13   0  10        4.27        1.25     30.91 o 
  14   0  10        0.12       48.55     36.46 o 
 -17   1  10       11.40       -0.61     38.30 o 
 -16   1  10        3.27       51.89     25.33 o 
 -15   1  10        3.16       41.68     29.97 o 
 -14   1  10        1.52        6.38     35.83 o 
 -13   1  10        3.32       28.40     17.93 o 
 -12   1  10        6.59       68.45     18.71 o 
 -11   1  10       21.62      103.95     18.82 o 
 -10   1  10       29.65       60.82     17.49 o 
  -9   1  10       55.07       26.52     20.63 o 
  -8   1  10      539.67      525.91     28.88 o 
  -7   1  10     1096.69     1175.38     40.38 o 
  -6   1  10     3145.08     3333.16     77.81 o 
  -5   1  10      828.48     1096.29     47.23 o 
  -4   1  10     3571.35     4338.48    121.95 o 
  -3   1  10      630.47     1210.98     41.64 o 
  -1   1  10      727.02      776.97     29.73 o 
   0   1  10     4509.90     4598.37     68.58 o 
   1   1  10     6069.03     6307.91     77.03 o 
   2   1  10     5042.64     5009.68     66.49 o 
   3   1  10     2950.90     2755.74     79.43 o 
   4   1  10     1846.29     1849.28     95.39 o 
   5   1  10      940.51      970.74     31.72 o 
   6   1  10      101.71      148.33     18.64 o 
   7   1  10        1.14        0.30     19.62 o 
   8   1  10      397.31      360.27     27.29 o 
   9   1  10      778.54      891.73     34.15 o 
  10   1  10      696.89      720.18     39.49 o 
  11   1  10      602.09      632.91     39.17 o 
  12   1  10      245.05      241.40     29.52 o 
  13   1  10       16.26        7.00     22.69 o 
  14   1  10        2.39      -31.30     32.37 o 
 -16   2  10        2.25       26.98     33.13 o 
 -15   2  10        0.11       -0.36     23.11 o 
 -14   2  10        2.03      -12.57     21.76 o 
 -13   2  10      116.08      103.54     23.33 o 
 -12   2  10      175.70      188.26     25.77 o 
 -11   2  10       67.92       30.22     23.22 o 
 -10   2  10        0.11       19.44     16.45 o 
  -9   2  10      687.12      692.22     33.10 o 
  -8   2  10       64.35       87.79     16.89 o 
  -7   2  10       58.35       40.18     16.04 o 
  -6   2  10      185.03      191.63     22.70 o 
  -5   2  10      452.92      586.62     31.10 o 
  -4   2  10     1587.96     1503.29     55.70 o 
  -3   2  10     2404.22     2247.92     41.96 o 
  -2   2  10     1944.85     1942.27     57.57 o 
  -1   2  10     1632.41     1797.54     46.75 o 
   0   2  10      824.15     1008.00     25.24 o 
   1   2  10      432.62      567.77     19.59 o 
   2   2  10       73.32      199.73     14.28 o 
   3   2  10     1285.30     1261.93     27.99 o 
   4   2  10      307.85      294.73     14.39 o 
   5   2  10       94.65       99.29     15.54 o 
   6   2  10      422.51      406.34     24.19 o 
   7   2  10      398.93      475.90     28.84 o 
   8   2  10      124.95      141.33     20.20 o 
   9   2  10        3.67       16.36     13.70 o 
  10   2  10      174.32      191.15     20.39 o 
  11   2  10       48.29       75.68     25.19 o 
  12   2  10       65.23      102.53     24.71 o 
  13   2  10       36.50       40.68     22.61 o 
  14   2  10        3.36       48.50     87.53 o 
 -16   3  10        0.34        1.35     46.74 o 
 -15   3  10       24.47       49.63     24.31 o 
 -14   3  10        4.89       15.79     21.47 o 
 -13   3  10        5.34       -2.16     19.69 o 
 -12   3  10      141.30      107.27     23.85 o 
 -11   3  10       66.65       81.85     20.95 o 
 -10   3  10      349.17      265.54     27.15 o 
  -9   3  10        4.98       33.77     19.97 o 
  -8   3  10       16.77       35.57     15.18 o 
  -7   3  10        7.92       14.77     15.50 o 
  -6   3  10       59.38      151.02     19.06 o 
  -5   3  10      141.77      210.14     23.58 o 
  -4   3  10      113.05      143.56     10.88 o 
  -3   3  10      915.17     1013.17     33.09 o 
  -2   3  10      131.12      194.75     17.48 o 
  -1   3  10      251.04      269.88     28.23 o 
   0   3  10      582.13      633.98     23.67 o 
   1   3  10      503.97      571.72     40.08 o 
   2   3  10      345.77      332.84     17.20 o 
   3   3  10      984.35      886.84     26.89 o 
   4   3  10     1093.71     1000.54     22.99 o 
   5   3  10      132.85      105.18     11.29 o 
   6   3  10       28.54       37.15     16.60 o 
   7   3  10       67.10       99.26     18.57 o 
   8   3  10       41.64       51.24     16.95 o 
   9   3  10       16.39       27.58     15.15 o 
  10   3  10        6.81       47.76     16.25 o 
  11   3  10       43.20       42.98     20.58 o 
  12   3  10       23.99       41.27     32.31 o 
  13   3  10        0.33       54.54     39.60 o 
 -15   4  10       74.70       42.88     29.73 o 
 -14   4  10       68.12       88.02     28.80 o 
 -13   4  10      284.42      339.00     38.21 o 
 -12   4  10      641.94      595.62     44.93 o 
 -11   4  10       15.36       27.79     21.80 o 
 -10   4  10        7.13       79.21     22.73 o 
  -9   4  10        2.55       37.60     24.96 o 
  -8   4  10      205.13      142.51     25.18 o 
  -7   4  10      540.43      531.33     27.21 o 
  -6   4  10      420.75      409.07     23.89 o 
  -5   4  10      573.76      593.29     26.63 o 
  -4   4  10     1259.93     1356.33     48.83 o 
  -3   4  10      407.15      497.80     24.70 o 
  -2   4  10        2.46       17.49     13.69 o 
  -1   4  10       47.45       45.37     12.01 o 
   0   4  10      453.45      476.59     23.63 o 
   1   4  10      593.80      582.22     24.10 o 
   2   4  10     1148.22     1238.50     45.77 o 
   3   4  10      136.16      151.98     14.36 o 
   4   4  10       15.14       39.91      9.39 o 
   5   4  10      543.52      583.75     23.26 o 
   6   4  10        9.23       19.88     14.67 o 
   7   4  10      285.94      254.53     34.89 o 
   8   4  10      761.48      837.82     60.31 o 
   9   4  10      277.94      256.39     30.04 o 
  10   4  10      279.79      389.94     36.36 o 
  11   4  10      190.19      195.45     31.61 o 
  12   4  10      115.51       71.48     24.69 o 
 -14   5  10       28.21       33.69     32.40 o 
 -13   5  10        1.78       18.72     22.24 o 
 -12   5  10       28.90       19.47     22.06 o 
 -11   5  10        6.69       13.03     23.77 o 
 -10   5  10        0.72      -27.28     27.28 o 
  -9   5  10      263.29      317.32     33.91 o 
  -8   5  10      548.95      589.32     40.20 o 
  -7   5  10      859.92      888.67     45.04 o 
  -6   5  10      451.72      498.20     35.69 o 
  -5   5  10      173.06      373.71     30.86 o 
  -3   5  10      120.55      196.84     32.14 o 
  -2   5  10        9.28       29.89     16.59 o 
  -1   5  10        6.11       13.90     13.78 o 
   0   5  10      243.87      243.90     20.75 o 
   1   5  10     1219.70     1246.00     35.80 o 
   2   5  10     5597.10     5460.65     82.32 o 
   3   5  10     1468.19     1462.66     40.26 o 
   4   5  10      322.00      338.65     20.86 o 
   5   5  10      305.46      373.67     26.74 o 
   6   5  10      257.92      330.64     32.46 o 
   7   5  10       76.47       43.77     26.23 o 
   8   5  10       80.27       77.45     40.00 o 
   9   5  10      234.25      258.60     30.51 o 
  10   5  10      174.86      133.42     27.96 o 
  11   5  10       55.73       88.36     26.41 o 
  12   5  10        4.82       22.66     26.16 o 
 -13   6  10       16.55       14.44     26.92 o 
 -12   6  10        1.52        4.50     23.40 o 
 -11   6  10       73.95      100.37     37.53 o 
 -10   6  10       59.15      109.19     26.83 o 
  -9   6  10        3.64      -12.40     26.36 o 
  -8   6  10        8.12       82.03     24.41 o 
  -7   6  10       15.51       20.23     20.06 o 
  -6   6  10       96.35       95.34     23.26 o 
  -5   6  10        1.25       21.93     19.10 o 
  -4   6  10        9.79        8.05     20.38 o 
  -3   6  10       35.94      101.01     25.94 o 
  -2   6  10      245.04      320.56     27.08 o 
  -1   6  10      169.56      201.97     19.78 o 
   0   6  10      605.91      703.13     30.14 o 
   1   6  10      585.39      573.34     27.51 o 
   2   6  10        0.23       12.59     16.21 o 
   3   6  10      256.98      228.20     19.69 o 
   4   6  10       14.79       22.14     16.35 o 
   5   6  10      422.11      342.58     24.24 o 
   6   6  10      459.84      453.41     36.62 o 
   7   6  10      347.52      336.78     33.34 o 
   8   6  10      305.18      387.43     55.59 o 
   9   6  10      203.60      168.44     29.51 o 
  10   6  10      187.91      198.22     31.08 o 
  11   6  10       24.02        2.35     30.39 o 
  12   6  10        6.51       32.53     42.76 o 
  13   6  10        0.65      -36.57     44.56 o 
 -12   7  10        1.29      -28.43     28.43 o 
 -11   7  10       95.73       99.83     26.42 o 
 -10   7  10       85.20      116.30     27.77 o 
  -9   7  10       15.06       48.92     27.77 o 
  -8   7  10        2.86       29.59     21.56 o 
  -7   7  10        0.06       31.29     19.73 o 
  -6   7  10        1.13      -20.49     20.49 o 
  -5   7  10       58.85       76.71     22.58 o 
  -4   7  10       27.83       52.27     19.72 o 
  -3   7  10      209.94      220.18     28.70 o 
  -2   7  10      335.09      364.67     25.33 o 
  -1   7  10        0.17        4.62     14.99 o 
   0   7  10        1.55       31.38     18.12 o 
   1   7  10        6.23       31.82     17.19 o 
   2   7  10      157.94      155.79     18.18 o 
   3   7  10      113.30      144.07     17.93 o 
   4   7  10        9.79      -12.80     12.80 o 
   5   7  10       70.89       75.42     18.16 o 
   6   7  10       24.18       18.08     18.81 o 
   7   7  10        0.97       40.66     21.81 o 
   8   7  10       51.56       89.56     33.88 o 
   9   7  10       34.19       48.93     25.79 o 
  10   7  10       61.86      110.27     31.31 o 
  11   7  10        0.00      -15.65     34.88 o 
 -11   8  10       62.95       68.53     30.71 o 
 -10   8  10       90.41      101.65     28.72 o 
  -9   8  10        3.81      -23.94     24.20 o 
  -8   8  10       72.20      121.21     29.78 o 
  -7   8  10      179.70      186.71     32.74 o 
  -6   8  10      216.20      239.03     29.03 o 
  -5   8  10      166.22      184.26     26.27 o 
  -4   8  10      126.20       96.60     22.62 o 
  -3   8  10      161.03      179.11     24.23 o 
  -2   8  10       27.38       56.49     18.11 o 
  -1   8  10       66.04       68.57     20.02 o 
   0   8  10      253.78      256.63     27.06 o 
   1   8  10       61.39       59.50     17.55 o 
   2   8  10      142.71      163.46     19.55 o 
   3   8  10        9.77       33.88     14.06 o 
   4   8  10      125.85      184.37     18.35 o 
   5   8  10       20.53       31.54     16.39 o 
   6   8  10       32.57       10.37     21.18 o 
   7   8  10       33.75       58.92     31.97 o 
   8   8  10       20.62       -8.00     28.36 o 
   9   8  10      107.81      170.66     31.38 o 
  10   8  10      199.23      264.51     57.50 o 
 -10   9  10       46.19       27.98     63.94 o 
  -9   9  10       33.98       35.93     30.56 o 
  -8   9  10       33.91       -2.34     21.40 o 
  -7   9  10       34.54       60.56     22.43 o 
  -6   9  10      158.09      179.33     29.61 o 
  -5   9  10      337.85      371.09     32.42 o 
  -4   9  10      190.58      188.62     33.52 o 
  -3   9  10        4.95       17.63     17.44 o 
  -2   9  10       13.79       22.68     18.54 o 
  -1   9  10       85.67      133.04     22.81 o 
   0   9  10      102.68      133.95     22.90 o 
   1   9  10      145.60      132.98     20.47 o 
   2   9  10      150.96      180.28     21.49 o 
   3   9  10      433.61      447.64     26.88 o 
   4   9  10      310.19      337.11     32.34 o 
   5   9  10      220.41      233.63     28.52 o 
   6   9  10      109.82       50.83     30.42 o 
   7   9  10       40.03       69.86     28.89 o 
   8   9  10        0.08      -37.08     37.48 o 
  -9  10  10        0.15      -22.20     29.92 o 
  -8  10  10        0.13       40.02     29.90 o 
  -7  10  10       13.22       33.44     23.67 o 
  -6  10  10       53.60       63.17     23.34 o 
  -5  10  10       87.13       96.33     23.59 o 
  -4  10  10       63.45       40.09     27.45 o 
  -3  10  10       86.63       93.59     40.93 o 
  -2  10  10       73.43       63.28     22.60 o 
  -1  10  10       71.85       43.38     20.44 o 
   0  10  10       59.84       90.62     19.59 o 
   1  10  10       47.42       63.30     18.88 o 
   2  10  10      103.73      114.34     20.51 o 
   3  10  10        9.90       -5.82     18.24 o 
   4  10  10       39.00       43.22     31.11 o 
   5  10  10       23.57       36.93     28.78 o 
   6  10  10        0.86       53.01     43.54 o 
   7  10  10       19.61      -21.62     36.66 o 
  -8  11  10        6.70        5.92     44.13 o 
  -7  11  10        2.30      -11.22     30.96 o 
  -6  11  10       18.90       15.45     39.12 o 
  -5  11  10       98.30      121.51     33.34 o 
  -4  11  10       72.26       83.99     24.07 o 
  -3  11  10       55.64       78.42     25.78 o 
  -2  11  10       22.14       50.81     22.48 o 
  -1  11  10        0.48       39.50     26.26 o 
   0  11  10       48.26       42.26     22.71 o 
   1  11  10       55.72       85.71     23.42 o 
   2  11  10       60.71       50.09     18.30 o 
   3  11  10       64.08       87.88     27.07 o 
   4  11  10        1.27       69.86     29.51 o 
   5  11  10       17.09       33.11     35.88 o 
   6  11  10       32.75       38.03     38.56 o 
  -1  12  10        6.94       32.62     41.29 o 
   0  12  10        0.73       27.55     43.15 o 
   1  12  10        0.09       -1.04     37.38 o 
   2  12  10        6.16       -4.71     36.54 o 
 -16   1  11        1.87       32.56     39.59 o 
 -15   1  11        9.99      -24.35     25.10 o 
 -14   1  11        4.90       21.13     23.11 o 
 -13   1  11        0.28      -16.90     19.94 o 
 -12   1  11        4.06       17.07     17.89 o 
 -11   1  11      237.75      210.38     24.35 o 
 -10   1  11      325.26      360.60     40.17 o 
  -9   1  11      293.90      258.77     24.15 o 
  -8   1  11        7.03       23.58     18.43 o 
  -7   1  11      737.73      781.12     36.71 o 
  -6   1  11      171.25      178.60     20.08 o 
  -5   1  11       75.11       86.48     16.92 o 
  -4   1  11      550.39      539.33     30.97 o 
  -3   1  11     1136.52     1067.71     53.07 o 
  -2   1  11     1328.17     1328.29     31.38 o 
  -1   1  11     1908.80     1850.89     39.30 o 
   0   1  11      603.57      640.93     25.33 o 
   1   1  11     2043.82     2003.58     38.19 o 
   2   1  11       85.58       62.56     11.41 o 
   3   1  11       70.95       50.10      9.64 o 
   4   1  11      133.14      113.81     22.86 o 
   5   1  11     2382.86     2578.45     60.55 o 
   6   1  11     1386.96     1534.33     46.25 o 
   7   1  11       44.53        4.05     15.86 o 
   8   1  11        8.26       -7.61     16.87 o 
   9   1  11      394.81      408.02     30.10 o 
  10   1  11       84.48        4.94     19.86 o 
  11   1  11       24.29       18.98     26.56 o 
  12   1  11        9.79       38.87     22.06 o 
  13   1  11       29.43       49.22     26.70 o 
  14   1  11        3.86      -28.00     43.58 o 
 -16   2  11       31.34      102.31     45.04 o 
 -15   2  11       18.56       37.66     28.58 o 
 -14   2  11        4.91       67.96     36.43 o 
 -13   2  11        3.60       31.91     21.85 o 
 -12   2  11      122.77      151.34     29.04 o 
 -11   2  11      374.20      354.18     27.06 o 
 -10   2  11     1038.12     1023.97     41.73 o 
  -9   2  11      169.12      174.38     22.15 o 
  -8   2  11      195.09      221.73     23.35 o 
  -7   2  11      411.95      372.71     29.30 o 
  -6   2  11      126.53      140.01     30.52 o 
  -5   2  11      112.97      104.06     27.27 o 
  -4   2  11       86.88       58.39     18.68 o 
  -3   2  11      105.14      112.98     10.65 o 
  -2   2  11      397.11      383.54     14.58 o 
  -1   2  11      209.67      210.61     11.97 o 
   0   2  11        7.97       20.78     10.18 o 
   1   2  11       46.24       21.70     10.22 o 
   2   2  11      157.52      163.13     13.93 o 
   3   2  11      861.16      870.33     26.50 o 
   4   2  11      494.15      491.70     18.86 o 
   5   2  11     1098.90      986.04     32.78 o 
   6   2  11     1455.32     1287.91     38.50 o 
   7   2  11     1023.03     1031.97     40.50 o 
   8   2  11       24.77       40.60     18.14 o 
   9   2  11        1.95       10.68     14.12 o 
  10   2  11       88.85       73.85     20.86 o 
  11   2  11      308.16      347.36     31.25 o 
  12   2  11      384.95      468.16     37.51 o 
  13   2  11      211.70      231.94     32.30 o 
  14   2  11      178.94      216.83     71.96 o 
 -15   3  11       14.35       24.81     31.84 o 
 -14   3  11       28.13       21.35     27.18 o 
 -13   3  11       51.63       66.07     22.79 o 
 -12   3  11      134.33       97.05     22.22 o 
 -11   3  11        1.02       18.37     25.83 o 
 -10   3  11       56.85       65.85     27.38 o 
  -9   3  11      291.08      297.03     26.00 o 
  -8   3  11      320.28      351.77     25.01 o 
  -7   3  11       14.91       32.35     15.12 o 
  -6   3  11        7.18       27.22     16.64 o 
  -5   3  11      838.20      780.33     32.71 o 
  -4   3  11      434.73      466.37     25.65 o 
  -3   3  11      587.75      697.72     28.60 o 
  -2   3  11      944.65      942.14     35.88 o 
  -1   3  11     2263.42     2099.20     46.54 o 
   0   3  11     1056.10      992.49     28.95 o 
   1   3  11      361.40      338.92     15.33 o 
   2   3  11        2.05       16.87     14.85 o 
   3   3  11       77.16       74.17     12.39 o 
   4   3  11      893.77      893.18     25.91 o 
   5   3  11        9.34       -4.77     20.55 o 
   6   3  11       67.94       88.44     15.91 o 
   7   3  11     1827.39     1917.14     54.08 o 
   8   3  11     1300.51     1223.20     45.16 o 
   9   3  11      289.69      320.78     27.44 o 
  10   3  11       15.96       43.97     16.35 o 
  11   3  11       19.45       64.19     32.56 o 
  12   3  11        0.27       -8.27     93.04 o 
 -14   4  11        0.12       10.72     37.88 o 
 -13   4  11        2.22      -14.44     35.67 o 
 -12   4  11       25.45       35.64     25.69 o 
 -11   4  11       68.43       74.94     27.45 o 
 -10   4  11        7.48      -25.86     25.86 o 
  -9   4  11        3.85       16.57     22.62 o 
  -8   4  11        6.58       29.72     20.48 o 
  -7   4  11        1.14       31.26     16.51 o 
  -6   4  11       57.65       62.14     17.48 o 
  -5   4  11       32.33       45.04     15.43 o 
  -4   4  11       56.11       56.19     14.86 o 
  -3   4  11      237.65      185.22     18.60 o 
  -2   4  11      370.81      349.19     19.64 o 
  -1   4  11      167.48      137.33     14.77 o 
   0   4  11      140.09      114.42     16.11 o 
   1   4  11      108.00      110.02     17.59 o 
   2   4  11      310.89      282.96     30.02 o 
   3   4  11      379.22      329.53     19.36 o 
   4   4  11        3.29       16.71     10.90 o 
   5   4  11      150.90      148.91     19.86 o 
   6   4  11      187.04      211.67     21.25 o 
   7   4  11      275.23      260.31     30.68 o 
   8   4  11       20.25      -18.02     26.90 o 
   9   4  11       16.04        1.37     27.94 o 
  10   4  11       34.81       69.26     23.31 o 
  11   4  11        6.57       16.63     24.64 o 
  12   4  11       90.11      155.93     76.41 o 
 -13   5  11        0.42      -26.73     26.73 o 
 -12   5  11        4.78       -7.07     23.63 o 
 -11   5  11       24.61      -19.83     26.18 o 
 -10   5  11       59.37       55.34     22.99 o 
  -9   5  11      355.43      346.42     40.68 o 
  -8   5  11       65.46       62.14     21.47 o 
  -7   5  11       25.99        4.57     25.93 o 
  -6   5  11       30.66       38.76     21.84 o 
  -5   5  11      273.15      207.37     26.28 o 
  -4   5  11      489.06      480.43     46.64 o 
  -3   5  11      171.98      165.68     17.29 o 
  -2   5  11      871.72      897.81     34.67 o 
  -1   5  11      703.89      806.84     32.25 o 
   0   5  11      356.82      394.16     24.77 o 
   1   5  11        0.01      -12.62     12.62 o 
   2   5  11      197.44      175.90     20.48 o 
   3   5  11      182.12      168.92     19.80 o 
   4   5  11     1074.87     1088.37     45.33 o 
   5   5  11      937.79      845.65     44.34 o 
   6   5  11      237.80      216.68     28.26 o 
   7   5  11      102.92       80.06     21.70 o 
   8   5  11       13.07      -10.78     36.62 o 
   9   5  11       21.45       16.25     40.77 o 
  10   5  11       97.49       48.09     24.85 o 
  11   5  11      107.23      159.55     44.27 o 
  12   5  11       13.77       14.96     36.92 o 
 -13   6  11        0.16       53.94     35.72 o 
 -12   6  11       20.82       62.94     25.96 o 
 -11   6  11      137.67      216.99     32.82 o 
 -10   6  11      269.80      347.90     35.26 o 
  -9   6  11      908.89      917.75     51.28 o 
  -8   6  11     1209.28     1197.13     56.01 o 
  -7   6  11      506.25      488.41     36.21 o 
  -6   6  11       26.34       -5.83     19.84 o 
  -5   6  11       10.93       59.08     20.83 o 
  -4   6  11       31.34       47.70     20.90 o 
  -3   6  11       54.07       68.44     21.02 o 
  -2   6  11      797.63      749.21     33.02 o 
  -1   6  11      374.40      356.12     24.44 o 
   0   6  11      444.42      471.86     26.58 o 
   1   6  11      109.61      110.36     20.06 o 
   2   6  11      398.85      377.13     28.75 o 
   3   6  11      250.61      236.20     19.68 o 
   4   6  11       23.00       46.34     21.23 o 
   5   6  11        1.00       -6.94     19.71 o 
   6   6  11        0.27       14.43     20.64 o 
   7   6  11       13.67       15.26     21.60 o 
   8   6  11        9.93       26.16     53.79 o 
   9   6  11       28.03        7.90     33.05 o 
  10   6  11        0.87       16.67     22.22 o 
  11   6  11        5.81       10.33     33.28 o 
  12   6  11       50.19       91.86     42.96 o 
 -12   7  11       26.33       30.37     26.22 o 
 -11   7  11      104.73       95.55     29.53 o 
 -10   7  11      205.74      222.98     31.75 o 
  -9   7  11       65.98       46.25     24.19 o 
  -8   7  11        0.38       -2.17     25.86 o 
  -7   7  11       55.10       58.88     23.28 o 
  -6   7  11      205.83      185.69     27.68 o 
  -5   7  11      309.60      342.87     31.80 o 
  -4   7  11      867.55      862.87     44.85 o 
  -3   7  11     1566.07     1667.36     58.14 o 
  -2   7  11     1324.62     1364.97     45.40 o 
  -1   7  11     1096.69     1197.90     42.31 o 
   0   7  11      214.37      289.41     30.08 o 
   1   7  11       94.02       86.77     20.90 o 
   2   7  11        8.83       31.57     23.66 o 
   3   7  11      435.17      400.63     26.27 o 
   4   7  11      825.51      846.99     37.85 o 
   5   7  11      710.99      746.44     44.51 o 
   6   7  11      830.64      828.57     47.77 o 
   7   7  11      446.79      410.91     45.73 o 
   8   7  11      132.19      143.59     46.35 o 
   9   7  11       32.21       51.02     26.87 o 
  10   7  11       16.28       87.78     33.28 o 
  11   7  11       15.22       -2.74     33.83 o 
 -11   8  11       12.02      -11.07     61.52 o 
 -10   8  11       81.89       74.71     24.28 o 
  -9   8  11      216.95      263.75     34.75 o 
  -8   8  11      124.64      160.78     27.93 o 
  -7   8  11      354.59      325.03     38.99 o 
  -6   8  11      386.27      360.69     35.36 o 
  -5   8  11      159.06      130.23     26.10 o 
  -4   8  11       40.64       16.22     20.25 o 
  -3   8  11      140.31      153.47     21.60 o 
  -2   8  11      293.84      264.65     28.70 o 
  -1   8  11      437.10      490.25     36.25 o 
   0   8  11      417.41      439.14     33.81 o 
   1   8  11      310.08      334.09     30.30 o 
   2   8  11      514.70      545.22     35.44 o 
   3   8  11      396.93      346.98     25.73 o 
   4   8  11      170.39      204.69     22.37 o 
   5   8  11        2.88        3.89     20.62 o 
   6   8  11       44.73       69.44     30.81 o 
   7   8  11       24.81       11.31     27.14 o 
   8   8  11       17.76       31.64     34.03 o 
   9   8  11       21.12       15.98     28.60 o 
 -10   9  11        2.49       17.75     52.94 o 
  -9   9  11       28.92       21.74     25.90 o 
  -8   9  11       15.67      -28.39     28.39 o 
  -7   9  11       45.24       23.61     22.97 o 
  -6   9  11       55.88      -27.29     27.29 o 
  -5   9  11       72.70      113.80     25.30 o 
  -4   9  11        1.78        2.39     20.24 o 
  -3   9  11        0.07      -11.91     20.12 o 
  -2   9  11       48.00       24.41     24.05 o 
  -1   9  11      119.04      117.27     31.95 o 
   0   9  11       66.02       46.47     23.69 o 
   1   9  11        5.31        9.06     17.05 o 
   2   9  11        0.19       -3.22     15.18 o 
   3   9  11        3.85       35.71     23.75 o 
   4   9  11       36.70        7.20     16.63 o 
   5   9  11        2.55      -25.55     35.08 o 
   6   9  11        9.73        6.64     29.44 o 
   7   9  11        8.36       36.56     49.10 o 
   8   9  11        2.49      -34.13     46.02 o 
  -9  10  11       10.14      -20.88     49.55 o 
  -8  10  11        8.66        4.37     37.36 o 
  -7  10  11        1.78       -2.75     23.12 o 
  -6  10  11        8.14       24.10     30.20 o 
  -5  10  11        1.63      -21.35     26.15 o 
  -4  10  11        1.55      -10.62     22.32 o 
  -3  10  11       12.83        7.35     20.31 o 
  -2  10  11        0.37       26.21     23.71 o 
  -1  10  11        3.77        5.19     19.70 o 
   0  10  11        6.36       10.38     17.55 o 
   1  10  11        5.92        9.04     23.78 o 
   2  10  11        2.44       -4.84     25.47 o 
   3  10  11       15.00        7.03     24.72 o 
   4  10  11       96.25      108.20     52.95 o 
   5  10  11      159.87      177.96     47.69 o 
   6  10  11      181.71      238.93     60.46 o 
  -6  11  11        0.46      -48.78     48.78 o 
  -5  11  11       12.49       25.23     37.48 o 
  -4  11  11      114.97      207.40     40.36 o 
  -3  11  11      218.52      253.84     39.96 o 
  -2  11  11      307.61      291.48     39.49 o 
  -1  11  11      196.35      224.68     36.57 o 
   0  11  11      120.01      131.95     32.61 o 
   1  11  11        2.77       26.22     21.44 o 
   2  11  11        1.70      -18.89     27.43 o 
   3  11  11       17.89        9.99     31.00 o 
   4  11  11       46.00       85.73     45.17 o 
   5  11  11      101.61       88.75     42.13 o 
 -15   0  12      114.18      184.01     39.18 o 
 -14   0  12      226.05      177.90     35.25 o 
 -13   0  12      189.20      159.69     36.84 o 
 -12   0  12      474.15      421.54     44.88 o 
 -11   0  12      352.28      277.00     37.31 o 
 -10   0  12        3.77       -2.06     26.74 o 
  -9   0  12      504.90      515.42     65.58 o 
  -8   0  12     2565.83     2924.40     97.50 o 
  -7   0  12       41.92       83.35     26.76 o 
  -6   0  12     1218.37     1224.29     58.95 o 
  -5   0  12     3866.80     3442.25    123.92 o 
  -4   0  12     2446.59     2448.61    136.40 o 
  -3   0  12     2683.71     2790.72    118.81 o 
  -2   0  12      333.97      386.62     28.85 o 
  -1   0  12      130.74      149.33     24.14 o 
   0   0  12      243.73      289.62     26.47 o 
   1   0  12      102.35       53.69     20.33 o 
   2   0  12       15.03       42.68     21.72 o 
   3   0  12      516.93      466.97     29.15 o 
   4   0  12      280.11      262.97     31.93 o 
   5   0  12       48.14       88.67     25.84 o 
   6   0  12      390.99      381.09     38.73 o 
   7   0  12      190.98      143.54     28.16 o 
   8   0  12       92.18       81.08     36.75 o 
   9   0  12      666.28      809.37     58.43 o 
  10   0  12      390.77      375.48     51.69 o 
  11   0  12       88.73       92.92     34.74 o 
  12   0  12        0.08      -33.38     33.38 o 
  13   0  12       32.97       87.55     37.68 o 
 -16   1  12        2.57       -3.87     36.07 o 
 -15   1  12        9.48       62.16     30.32 o 
 -14   1  12        0.15      -12.96     34.44 o 
 -13   1  12        3.74      -21.55     23.22 o 
 -12   1  12       33.05       40.51     18.16 o 
 -11   1  12       52.54       65.01     18.91 o 
 -10   1  12      307.35      330.47     27.92 o 
  -9   1  12      249.33      241.38     23.17 o 
  -8   1  12       33.50       19.67     16.24 o 
  -7   1  12      207.65      217.86     22.70 o 
  -6   1  12     1567.74     1529.48     46.92 o 
  -5   1  12     1120.85     1116.21     45.36 o 
  -4   1  12      191.44      236.59     30.90 o 
  -3   1  12      627.25      643.63     25.58 o 
  -2   1  12      262.11      252.42     16.33 o 
  -1   1  12     2165.82     2189.69     45.20 o 
   0   1  12     1522.29     1569.94     38.93 o 
   1   1  12     2420.91     2289.70     42.50 o 
   2   1  12     1447.84     1371.58     32.95 o 
   3   1  12      837.40      810.23     24.42 o 
   4   1  12        3.13       10.00     20.18 o 
   5   1  12        3.33       -9.38     17.05 o 
   6   1  12       93.80       93.60     25.77 o 
   7   1  12      124.33      152.29     20.36 o 
   8   1  12      102.08       83.94     24.65 o 
   9   1  12      182.31      212.99     24.77 o 
  10   1  12      191.24      227.77     26.63 o 
  11   1  12       68.12       32.71     20.30 o 
  12   1  12        4.99      -22.09     22.09 o 
  13   1  12        4.93       10.78     31.19 o 
  14   1  12        2.09       -5.95     38.38 o 
 -15   2  12        0.87        3.66     30.18 o 
 -14   2  12       30.58      -15.38     34.29 o 
 -13   2  12       94.46       68.52     22.41 o 
 -12   2  12       64.91       49.69     24.07 o 
 -11   2  12       40.89       57.19     27.21 o 
 -10   2  12        3.09       11.31     20.74 o 
  -9   2  12        2.19       -2.74     16.15 o 
  -8   2  12      242.02      206.80     26.72 o 
  -7   2  12      132.98      124.31     21.52 o 
  -6   2  12      243.39      226.02     25.90 o 
  -5   2  12       94.86       83.74     20.91 o 
  -4   2  12      637.31      680.27     35.94 o 
  -3   2  12       54.00       70.22     17.18 o 
  -2   2  12       76.69       84.69      9.49 o 
  -1   2  12      380.44      349.61     15.76 o 
   0   2  12      899.56      899.03     25.72 o 
   1   2  12      923.14      821.11     24.70 o 
   2   2  12     1141.91     1109.79     28.88 o 
   3   2  12      727.79      574.73     23.19 o 
   4   2  12      269.67      287.18     36.19 o 
   5   2  12        7.17        8.74     23.97 o 
   6   2  12       65.59       63.30     15.54 o 
   7   2  12       70.68      109.88     19.33 o 
   8   2  12       24.83       10.33     28.61 o 
   9   2  12       33.03        9.60     17.75 o 
  10   2  12       83.01       80.89     25.68 o 
  11   2  12        6.82       37.86     21.45 o 
  12   2  12       65.05      115.35     26.05 o 
  13   2  12       37.58      -59.21     59.21 o 
 -15   3  12        0.21      -36.11     42.72 o 
 -14   3  12        5.23       43.43     30.88 o 
 -13   3  12       14.79       12.32     23.50 o 
 -12   3  12       14.54        2.66     37.19 o 
 -11   3  12       47.39       52.02     23.05 o 
 -10   3  12        9.29       27.40     23.16 o 
  -9   3  12      194.38      168.85     22.64 o 
  -8   3  12        4.67       -2.11     15.57 o 
  -7   3  12      189.78      166.64     20.86 o 
  -6   3  12      461.45      402.27     26.59 o 
  -5   3  12     1110.59     1055.68     38.23 o 
  -4   3  12        0.23        4.58     14.62 o 
  -3   3  12       17.59       32.99     15.07 o 
  -2   3  12       54.60       84.19     13.64 o 
  -1   3  12      102.83      116.94     15.13 o 
   0   3  12      280.00      245.83     19.48 o 
   1   3  12      170.97      174.20     23.78 o 
   2   3  12      803.20      729.81     36.83 o 
   3   3  12      631.77      628.33     24.15 o 
   4   3  12      840.82      843.98     31.95 o 
   5   3  12      778.10      823.74     30.46 o 
   6   3  12        2.79       -8.23     12.96 o 
   7   3  12      633.00      552.14     42.90 o 
   8   3  12       98.74      116.42     26.48 o 
   9   3  12        9.76       15.43     18.04 o 
  10   3  12       63.63       70.61     25.58 o 
  11   3  12       56.72      143.51     67.04 o 
  12   3  12        0.38       30.37     34.35 o 
 -14   4  12       79.03       25.16     30.20 o 
 -13   4  12      153.10      145.65     32.67 o 
 -12   4  12       51.40       71.74     28.46 o 
 -11   4  12       99.98      101.48     24.08 o 
 -10   4  12       17.40       16.24     21.86 o 
  -9   4  12       20.67       26.55     22.95 o 
  -8   4  12       32.11       18.19     21.33 o 
  -7   4  12      253.26      325.03     32.15 o 
  -6   4  12      555.78      542.52     28.59 o 
  -5   4  12       65.47       64.92     16.45 o 
  -4   4  12       16.28       18.59     14.47 o 
  -3   4  12       38.47       18.23     18.25 o 
  -2   4  12       35.55       18.63     13.61 o 
  -1   4  12      239.19      263.69     18.72 o 
   0   4  12       72.75       86.02     15.72 o 
   1   4  12      377.94      353.70     30.77 o 
   2   4  12      490.00      430.40     27.64 o 
   3   4  12      102.48       89.06     12.64 o 
   4   4  12       34.72       51.63     15.82 o 
   5   4  12      626.35      567.82     29.51 o 
   6   4  12      484.39      458.93     36.51 o 
   7   4  12     1108.21      954.24     90.34 o 
   8   4  12     1571.47     1622.39    157.67 o 
   9   4  12      520.13      536.87     53.92 o 
  10   4  12      232.32      266.79     33.06 o 
  11   4  12      129.46      226.81     45.61 o 
 -13   5  12        4.83      -18.25     27.24 o 
 -12   5  12        0.55       19.99     29.60 o 
 -11   5  12       17.31       31.16     23.05 o 
 -10   5  12       86.78       82.27     29.60 o 
  -9   5  12      185.70      202.20     28.99 o 
  -8   5  12      829.62      881.41     49.36 o 
  -7   5  12      803.32      863.69     46.44 o 
  -6   5  12      202.61      199.46     29.48 o 
  -5   5  12      406.13      425.91     33.71 o 
  -4   5  12      204.86      154.24     23.86 o 
  -3   5  12      161.93      116.53     15.58 o 
  -2   5  12       90.03      122.15     19.08 o 
  -1   5  12      237.78      234.93     21.30 o 
   0   5  12     1413.22     1358.50     42.01 o 
   1   5  12     1808.93     1631.32     54.34 o 
   2   5  12     1034.38     1052.71     42.23 o 
   3   5  12      939.97      870.33     70.87 o 
   4   5  12      627.11      568.71     47.44 o 
   5   5  12       21.15        2.69     21.53 o 
   6   5  12       11.58       17.23     31.59 o 
   7   5  12        2.46        1.02     20.16 o 
   8   5  12       53.77       68.50     39.88 o 
   9   5  12      275.81      212.49     41.07 o 
  10   5  12       51.18       77.49     29.13 o 
  11   5  12       62.43       54.54     32.01 o 
 -12   6  12       10.70       13.78     36.77 o 
 -11   6  12        8.07       16.96     22.79 o 
 -10   6  12       22.69       -3.13     24.39 o 
  -9   6  12        2.06       -9.21     24.39 o 
  -8   6  12      107.60       84.86     29.55 o 
  -7   6  12        5.54       -5.96     20.58 o 
  -6   6  12        0.80      -15.86     21.03 o 
  -5   6  12      224.21      193.86     25.98 o 
  -4   6  12      750.51      782.79     41.45 o 
  -3   6  12      409.48      438.34     33.28 o 
  -2   6  12      378.47      361.53     25.65 o 
  -1   6  12      183.49      213.64     21.12 o 
   0   6  12      345.05      381.35     31.31 o 
   1   6  12      134.66       95.25     19.45 o 
   2   6  12      405.49      338.37     27.13 o 
   3   6  12        0.16      -14.40     20.87 o 
   4   6  12      150.37      162.84     32.73 o 
   5   6  12      223.57      243.57     38.24 o 
   6   6  12      261.35      232.92     30.34 o 
   7   6  12       65.60       43.77     24.08 o 
   8   6  12       34.75       -7.77     30.25 o 
   9   6  12       53.37       68.71     34.74 o 
  10   6  12       26.92       -3.34     22.59 o 
  11   6  12        7.98      -33.79     33.79 o 
 -11   7  12        4.95       54.46     24.83 o 
 -10   7  12       52.80      108.74     29.60 o 
  -9   7  12       41.46       66.69     23.40 o 
  -8   7  12       14.24       10.15     22.25 o 
  -7   7  12       18.50       -9.59     35.53 o 
  -6   7  12        0.58      -10.16     23.71 o 
  -5   7  12      172.08      179.72     29.29 o 
  -4   7  12      401.52      436.40     39.85 o 
  -3   7  12      203.19      233.78     34.66 o 
  -2   7  12       74.61       83.39     16.98 o 
  -1   7  12        0.01       18.90     19.60 o 
   0   7  12       92.70       90.17     20.17 o 
   1   7  12      401.25      372.29     31.18 o 
   2   7  12        8.25       16.93     16.37 o 
   3   7  12        1.00      -18.45     18.45 o 
   4   7  12        4.70       -4.07     25.15 o 
   5   7  12       14.77       29.60     21.56 o 
   6   7  12        7.35       35.00     21.77 o 
   7   7  12        0.45       -5.75     20.45 o 
   8   7  12       47.87       52.09     59.90 o 
   9   7  12        8.00      -48.82     48.82 o 
  10   7  12        0.59       36.77     42.07 o 
 -11   8  12        0.92       96.41     55.77 o 
 -10   8  12        0.47       -2.84     24.06 o 
  -9   8  12        3.47       16.42     23.50 o 
  -8   8  12      114.23       34.22     23.16 o 
  -7   8  12      153.38      141.87     40.26 o 
  -6   8  12       54.02       41.46     29.92 o 
  -5   8  12       81.13       74.13     28.53 o 
  -4   8  12       59.80       37.40     21.24 o 
  -3   8  12       89.57       70.76     23.32 o 
  -2   8  12       29.36       37.03     20.73 o 
  -1   8  12       34.02       53.02     20.70 o 
   0   8  12       16.44       39.70     20.04 o 
   1   8  12       76.99      132.21     23.57 o 
   2   8  12      188.22      176.93     21.13 o 
   3   8  12      134.30      138.84     23.46 o 
   4   8  12       35.19       55.32     21.26 o 
   5   8  12       27.37       33.07     21.63 o 
   6   8  12       16.34      -22.88     22.88 o 
   7   8  12       89.42      141.56     30.23 o 
   8   8  12       91.93       51.90     36.02 o 
 -10   9  12        8.47       70.65     54.13 o 
  -9   9  12       26.07       95.24     59.57 o 
  -8   9  12       32.16       18.19     23.49 o 
  -7   9  12       77.41       56.72     24.83 o 
  -6   9  12      151.29      192.14     31.17 o 
  -5   9  12       88.52       84.33     23.39 o 
  -4   9  12       62.67       70.11     22.32 o 
  -3   9  12       21.34       21.34     24.78 o 
  -2   9  12        0.17      -17.49     29.87 o 
  -1   9  12       71.06       40.88     24.93 o 
   0   9  12      178.06      210.80     27.67 o 
   1   9  12      327.43      341.21     27.02 o 
   2   9  12      405.55      392.36     33.85 o 
   3   9  12      383.06      402.41     30.18 o 
   4   9  12      302.29      307.64     37.09 o 
   5   9  12      207.84      172.95     37.05 o 
   6   9  12       47.76       81.06     44.11 o 
   7   9  12        2.98       -8.69     36.96 o 
  -8  10  12       17.02       50.33     53.73 o 
  -7  10  12       20.07      -45.21     60.16 o 
  -6  10  12        1.47       38.84     28.33 o 
  -5  10  12       17.02       -6.92     31.16 o 
  -4  10  12       76.00       61.49     25.91 o 
  -3  10  12       73.68      113.70     27.65 o 
  -2  10  12       95.11       64.99     29.31 o 
  -1  10  12      115.53       98.40     25.49 o 
   0  10  12      101.35      137.43     22.21 o 
   1  10  12       17.65        5.81     18.83 o 
   2  10  12        0.83      -16.99     16.99 o 
   3  10  12        3.89       22.70     48.54 o 
   4  10  12       27.69       33.33     38.56 o 
   5  10  12      116.56       61.69     43.18 o 
  -5  11  12        0.58       39.45     40.99 o 
  -4  11  12        0.76       44.11     35.63 o 
  -3  11  12        3.28       49.09     28.86 o 
  -2  11  12       21.48        9.17     27.79 o 
  -1  11  12       26.11        9.49     25.10 o 
   0  11  12       21.63       18.31     24.84 o 
   1  11  12       15.22      -25.73     25.73 o 
   2  11  12        0.08       -7.14     23.31 o 
   3  11  12       23.59      -16.05     45.71 o 
 -15   1  13        0.14       -4.25     35.49 o 
 -14   1  13        3.36       29.24     31.72 o 
 -13   1  13        6.18      -21.65     23.50 o 
 -12   1  13       32.96       62.99     21.28 o 
 -11   1  13       73.03       91.31     27.12 o 
 -10   1  13        6.33       27.43     17.21 o 
  -9   1  13        1.16       -5.04     30.05 o 
  -8   1  13      201.17      183.88     27.57 o 
  -7   1  13      105.71      112.12     19.39 o 
  -6   1  13      864.83      843.93     41.53 o 
  -5   1  13     1536.57     1687.67     69.03 o 
  -4   1  13     4229.10     4259.74     98.71 o 
  -3   1  13     2899.98     2774.20     71.48 o 
  -2   1  13     1479.62     1460.45     37.35 o 
  -1   1  13      979.49      899.60     29.19 o 
   0   1  13      926.65      916.24     27.43 o 
   1   1  13       43.40       36.66     12.32 o 
   2   1  13       25.63       13.80     11.91 o 
   3   1  13       37.94       34.63     16.27 o 
   4   1  13      390.56      385.95     30.89 o 
   5   1  13       13.42       22.40     18.17 o 
   6   1  13       74.09       91.40     19.12 o 
   7   1  13      358.72      378.49     28.08 o 
   8   1  13        1.43       -7.59     17.69 o 
   9   1  13        9.63       21.46     18.32 o 
  10   1  13       86.57      100.79     22.79 o 
  11   1  13       21.06       43.47     21.82 o 
  12   1  13      168.52      121.05     30.46 o 
  13   1  13        8.45       -6.26     31.93 o 
 -15   2  13        3.63      -41.26     41.26 o 
 -14   2  13        0.79        7.17     69.76 o 
 -13   2  13       23.82       39.87     23.88 o 
 -12   2  13       51.73       88.66     27.36 o 
 -11   2  13      142.82      213.12     40.96 o 
 -10   2  13      188.97      240.86     25.92 o 
  -9   2  13      509.04      530.85     58.99 o 
  -8   2  13       87.66       73.43     22.88 o 
  -7   2  13       20.22        3.59     18.12 o 
  -6   2  13      260.14      259.16     30.92 o 
  -5   2  13       78.14       64.09     19.55 o 
  -4   2  13       35.87       -3.66     18.40 o 
  -3   2  13       48.08       56.74     13.97 o 
  -2   2  13       40.66       54.39     14.40 o 
  -1   2  13        4.99        6.00     14.52 o 
   0   2  13        9.47       17.76     13.08 o 
   1   2  13      669.19      683.83     43.98 o 
   2   2  13     1217.78     1179.72     30.74 o 
   3   2  13     1648.09     1601.85     89.43 o 
   4   2  13     1380.24     1345.02     42.45 o 
   5   2  13      655.99      638.87     28.35 o 
   6   2  13       16.52       -1.66     14.20 o 
   7   2  13       24.98        9.22     17.67 o 
   8   2  13       88.23       37.92     18.44 o 
   9   2  13       14.95       19.98     30.83 o 
  10   2  13      549.41      621.46     38.74 o 
  11   2  13      476.69      489.17     37.37 o 
  12   2  13      386.19      427.90     60.51 o 
 -14   3  13       43.95      149.26     54.52 o 
 -13   3  13       98.21      117.18     31.54 o 
 -12   3  13       68.30       76.42     25.50 o 
 -11   3  13      125.27      126.33     38.11 o 
 -10   3  13      400.90      327.57     35.39 o 
  -9   3  13      170.60      163.99     28.52 o 
  -8   3  13      240.23      221.44     36.54 o 
  -7   3  13        6.86      -13.02     21.77 o 
  -6   3  13      249.54      263.03     23.35 o 
  -5   3  13        1.71        2.86     16.68 o 
  -4   3  13       33.61       48.07     16.89 o 
  -3   3  13     1673.89     1688.44     47.51 o 
  -2   3  13      780.92      708.91     28.67 o 
  -1   3  13      715.92      683.76     27.08 o 
   0   3  13      114.15      124.65     18.00 o 
   1   3  13       10.66        5.10     13.85 o 
   2   3  13      179.45      125.48     17.85 o 
   3   3  13      670.18      672.63     46.78 o 
   4   3  13      834.38      766.89     38.59 o 
   5   3  13     2035.12     1979.20     55.50 o 
   6   3  13     1379.26     1393.19     48.21 o 
   7   3  13      393.02      425.97     33.22 o 
   8   3  13      469.64      362.76     46.61 o 
   9   3  13      225.06      228.85     42.17 o 
  10   3  13        0.32       17.74     30.84 o 
  11   3  13       11.27      -11.40     30.17 o 
 -13   4  13        0.00       41.67     28.37 o 
 -12   4  13        3.90       18.95     25.14 o 
 -11   4  13        1.51       -2.91     25.96 o 
 -10   4  13       26.68       20.95     27.56 o 
  -9   4  13        1.63      -22.57     22.57 o 
  -8   4  13       19.66       46.32     22.45 o 
  -7   4  13       22.49       23.23     22.15 o 
  -6   4  13        3.01       -3.88     20.72 o 
  -5   4  13      525.74      495.66     27.23 o 
  -4   4  13      942.00      938.07     36.24 o 
  -3   4  13      123.03      120.72     18.43 o 
  -2   4  13        3.18       -1.68     12.94 o 
  -1   4  13      139.10      125.39     15.86 o 
   0   4  13      414.22      406.61     29.08 o 
   1   4  13      408.03      371.83     27.62 o 
   2   4  13      221.07      197.79     21.23 o 
   3   4  13      545.47      569.56     32.43 o 
   4   4  13      394.41      399.76     41.31 o 
   5   4  13      102.87      142.63     24.93 o 
   6   4  13       51.52       75.66     22.11 o 
   7   4  13      143.80      101.34     25.74 o 
   8   4  13       43.61       76.43     30.53 o 
   9   4  13      106.70       58.70     32.00 o 
  10   4  13      171.48      182.89     50.96 o 
  11   4  13       75.68       53.52     65.14 o 
 -12   5  13       18.06       31.31     38.66 o 
 -11   5  13       19.21        4.18     25.63 o 
 -10   5  13       45.66       18.85     23.61 o 
  -9   5  13      102.77       50.95     25.63 o 
  -8   5  13      149.77      152.84     28.37 o 
  -7   5  13        7.87      -19.46     21.83 o 
  -6   5  13      223.01      255.91     30.52 o 
  -5   5  13        8.51       20.35     21.29 o 
  -4   5  13       29.17        5.28     19.67 o 
  -3   5  13       78.37       86.19     14.98 o 
  -2   5  13        7.67       29.18     16.66 o 
  -1   5  13       39.24       50.71     16.11 o 
   0   5  13      232.09      230.42     21.07 o 
   1   5  13      533.72      541.35     32.97 o 
   2   5  13      442.13      436.66     29.58 o 
   3   5  13      334.48      357.39     39.20 o 
   4   5  13        9.17       20.51     24.27 o 
   5   5  13       53.12       35.71     23.59 o 
   6   5  13      198.67      196.94     28.73 o 
   7   5  13       77.12       66.01     24.43 o 
   8   5  13        0.03       31.03     31.23 o 
   9   5  13      120.47      156.22     41.42 o 
  10   5  13       48.42       40.29     26.30 o 
 -12   6  13      115.30       99.15     59.49 o 
 -11   6  13      204.33      262.80     36.38 o 
 -10   6  13      152.49      177.69     29.88 o 
  -9   6  13      180.89      224.67     32.51 o 
  -8   6  13      175.74      177.97     28.19 o 
  -7   6  13      185.50      142.39     27.24 o 
  -6   6  13       32.21       43.13     21.93 o 
  -5   6  13      123.95      160.12     38.98 o 
  -4   6  13      144.24      150.15     34.02 o 
  -3   6  13      217.01      192.87     21.91 o 
  -2   6  13      101.31       82.81     18.73 o 
  -1   6  13      100.15      107.97     24.01 o 
   0   6  13      135.52      121.35     21.72 o 
   1   6  13        0.88        6.83     16.41 o 
   2   6  13       30.35      -14.46     30.75 o 
   3   6  13       12.19       17.95     24.02 o 
   4   6  13       89.85       89.54     26.23 o 
   5   6  13       39.84       23.35     22.08 o 
   6   6  13      200.38      161.76     28.36 o 
   7   6  13      189.46      180.99     29.12 o 
   8   6  13       31.22       23.20     33.36 o 
   9   6  13        5.67       34.66     49.25 o 
  10   6  13        5.71       21.87     38.20 o 
  11   6  13       18.49       -8.89     36.39 o 
 -11   7  13       13.44       38.05     46.48 o 
 -10   7  13        7.03       -8.88     48.12 o 
  -9   7  13        3.38        9.20     23.32 o 
  -8   7  13       57.92       60.78     24.05 o 
  -7   7  13      186.88      139.55     27.05 o 
  -6   7  13      348.38      346.31     56.45 o 
  -5   7  13      846.00      852.54     47.76 o 
  -4   7  13      866.26      882.85     47.68 o 
  -3   7  13      458.78      507.93     31.44 o 
  -2   7  13      335.42      296.11     30.01 o 
  -1   7  13      181.22      192.10     25.97 o 
   0   7  13       98.88      100.58     21.65 o 
   1   7  13       42.25       50.47     17.50 o 
   2   7  13       20.21       53.59     25.19 o 
   3   7  13       20.92       15.64     26.37 o 
   4   7  13      139.62      125.78     25.54 o 
   5   7  13      124.01      144.14     26.48 o 
   6   7  13       71.66       98.73     26.57 o 
   7   7  13       30.73       16.52     24.16 o 
   8   7  13       16.16       -2.24     32.85 o 
 -10   8  13       63.62       83.01     55.20 o 
  -9   8  13      111.35       99.14     27.73 o 
  -8   8  13       79.56      102.86     28.60 o 
  -7   8  13       40.78       28.74     22.53 o 
  -6   8  13        7.24       16.70     22.30 o 
  -5   8  13        0.13      -12.21     20.69 o 
  -4   8  13       75.52       54.29     25.76 o 
  -3   8  13      141.63      144.57     25.33 o 
  -2   8  13      258.85      290.59     30.54 o 
  -1   8  13       51.40       40.28     29.20 o 
   0   8  13       56.61       58.41     20.27 o 
   1   8  13       22.20       12.54     19.75 o 
   2   8  13       29.89       -2.47     26.90 o 
   3   8  13        4.94       16.04     25.84 o 
   4   8  13        9.97       17.99     20.79 o 
   5   8  13       14.11       11.84     28.00 o 
   6   8  13        8.53        2.25     22.45 o 
   7   8  13       49.69       64.52     29.98 o 
  -9   9  13        9.92      -52.19     52.19 o 
  -8   9  13        5.90       17.38     47.32 o 
  -7   9  13        0.63      -31.98     31.98 o 
  -6   9  13        0.22      -27.27     27.27 o 
  -5   9  13        3.23       -0.06     26.71 o 
  -4   9  13       29.08       78.69     24.46 o 
  -3   9  13      118.11      107.30     25.75 o 
  -2   9  13      248.56      254.61     30.43 o 
  -1   9  13      108.48      136.49     25.06 o 
   0   9  13       91.78       96.86     22.42 o 
   1   9  13       12.94       21.87     23.23 o 
   2   9  13        2.32       18.69     20.20 o 
   3   9  13       57.96       66.99     29.68 o 
   4   9  13       13.13      -14.13     25.15 o 
   5   9  13        0.59       10.15     37.86 o 
  -6  10  13        0.80      -36.38     40.14 o 
  -5  10  13        3.83       39.30     31.13 o 
  -4  10  13       16.85      -24.51     27.46 o 
  -3  10  13       23.26       18.48     22.37 o 
  -2  10  13       12.05       33.21     22.82 o 
  -1  10  13        0.10       46.03     35.86 o 
   0  10  13        1.31       -0.89     21.07 o 
   1  10  13       24.21       -2.67     23.82 o 
   2  10  13       57.55       97.56     30.47 o 
   3  10  13       75.05       87.79     37.88 o 
   4  10  13       66.01      164.13     55.20 o 
  -4  11  13      118.75      158.78     51.63 o 
  -3  11  13      179.63      177.06     56.76 o 
  -2  11  13      151.56      199.39     40.42 o 
  -1  11  13       48.09       43.15     26.72 o 
   0  11  13        4.85      -22.44     35.76 o 
   1  11  13       11.29      -15.52     24.59 o 
   2  11  13       48.81      118.53     47.72 o 
 -14   0  14       41.49       42.14     35.06 o 
 -13   0  14       90.55      127.93     53.41 o 
 -12   0  14       17.82       28.02     27.51 o 
 -11   0  14       41.58       63.08     46.61 o 
 -10   0  14       72.60      155.99     33.36 o 
  -9   0  14      648.11      661.35     52.41 o 
  -8   0  14      565.48      549.27     48.09 o 
  -7   0  14     1106.99     1075.93    111.89 o 
  -6   0  14        3.13       -2.55     52.56 o 
  -5   0  14      345.19      253.00     46.76 o 
  -4   0  14     3807.09     3606.16    222.92 o 
  -3   0  14        7.34        9.18     16.33 o 
  -2   0  14       10.63       21.00     16.23 o 
  -1   0  14       18.25       14.08     16.82 o 
   0   0  14      140.62      126.75     24.29 o 
   1   0  14      304.07      288.31     31.04 o 
   2   0  14      225.31      171.83     52.23 o 
   3   0  14      149.16      154.44     35.44 o 
   4   0  14       84.39      104.45     27.27 o 
   5   0  14       62.04        2.08     23.14 o 
   6   0  14       57.00        0.40     24.08 o 
   7   0  14      238.24      227.54     33.62 o 
   8   0  14       65.71       60.96     28.15 o 
   9   0  14      320.04      391.35     78.07 o 
  10   0  14      889.91      922.44     67.48 o 
  11   0  14       72.84      154.03     40.05 o 
  12   0  14       30.30       18.90     53.63 o 
 -15   1  14        0.48       42.50     45.30 o 
 -14   1  14        0.00       -2.62     31.61 o 
 -13   1  14        0.29       25.07     36.32 o 
 -12   1  14       13.41       11.75     20.10 o 
 -11   1  14       59.60       52.77     20.30 o 
 -10   1  14      154.67      154.07     22.18 o 
  -9   1  14      157.62      167.78     23.29 o 
  -8   1  14      229.13      208.33     24.77 o 
  -7   1  14        9.17       29.64     19.06 o 
  -6   1  14        3.76        9.01     19.55 o 
  -5   1  14        3.46       45.60     20.34 o 
  -4   1  14      433.53      382.76     31.58 o 
  -3   1  14       40.93       60.96     18.83 o 
  -2   1  14      187.14      200.02     22.60 o 
  -1   1  14      610.70      615.10     34.44 o 
   0   1  14      223.28      253.11     17.81 o 
   1   1  14      475.33      469.72     21.93 o 
   2   1  14      299.51      258.40     21.42 o 
   3   1  14      217.60      185.94     21.07 o 
   4   1  14       42.16       83.57     21.33 o 
   5   1  14        8.34       11.76     18.14 o 
   6   1  14       51.76       36.06     17.85 o 
   7   1  14       12.95       29.99     17.08 o 
   8   1  14        2.92       46.13     19.09 o 
   9   1  14        2.95      -19.25     19.25 o 
  10   1  14        3.78       -8.96     21.76 o 
  11   1  14       93.81       77.46     26.41 o 
  12   1  14       66.36       90.68     38.71 o 
 -14   2  14       60.85       30.39     35.73 o 
 -13   2  14       17.33       64.09     24.71 o 
 -12   2  14       39.43       47.85     22.04 o 
 -11   2  14       29.02       -7.41     26.21 o 
 -10   2  14        6.01       28.53     21.36 o 
  -9   2  14        3.27      -10.66     19.78 o 
  -8   2  14      106.61       81.13     22.08 o 
  -7   2  14       39.53       21.00     18.75 o 
  -6   2  14       73.74       52.41     27.88 o 
  -5   2  14      381.23      390.62     31.01 o 
  -4   2  14     1822.58     1780.61     86.12 o 
  -3   2  14       31.30       17.17     13.24 o 
  -2   2  14       34.10       15.50     15.23 o 
  -1   2  14      502.23      510.67     27.23 o 
   0   2  14      290.31      273.40     28.92 o 
   1   2  14      347.55      292.64     21.90 o 
   2   2  14      156.38      140.16     23.37 o 
   3   2  14        0.71       -8.46     23.65 o 
   4   2  14        3.44       42.77     25.97 o 
   5   2  14       23.10       57.93     18.97 o 
   6   2  14       12.02       16.96     18.61 o 
   7   2  14      243.88      221.78     27.25 o 
   8   2  14        6.28       20.30     20.72 o 
   9   2  14       80.57       67.28     24.40 o 
  10   2  14       25.59       -1.25     30.32 o 
  11   2  14       73.05       88.60     63.97 o 
 -13   3  14       18.51       36.50     28.48 o 
 -12   3  14       36.80        8.13     34.21 o 
 -11   3  14       12.12      -23.85     26.97 o 
 -10   3  14       65.15       66.54     24.49 o 
  -9   3  14       86.93      150.45     40.33 o 
  -8   3  14      311.19      313.49     33.26 o 
  -7   3  14      538.46      487.10     32.86 o 
  -6   3  14      302.11      282.20     24.72 o 
  -5   3  14      195.09      170.48     21.22 o 
  -4   3  14       36.83       -8.74     15.22 o 
  -3   3  14       43.32       37.75     14.52 o 
  -2   3  14      417.81      445.37     24.06 o 
  -1   3  14      214.45      208.57     21.39 o 
   0   3  14      595.98      613.97     32.15 o 
   1   3  14      845.23      721.73     31.12 o 
   2   3  14      665.00      703.92     48.25 o 
   3   3  14       74.31       30.03     25.33 o 
   4   3  14       11.30       40.98     18.58 o 
   5   3  14      152.23      114.45     19.43 o 
   6   3  14       54.88       55.50     19.97 o 
   7   3  14       90.84       99.23     60.78 o 
   8   3  14      186.38      212.06     38.25 o 
   9   3  14       85.07       84.92     41.36 o 
  10   3  14        2.22       67.37     35.88 o 
  11   3  14        8.16      125.41     60.06 o 
 -13   4  14       57.62       70.04     51.10 o 
 -12   4  14       65.03       60.51     37.21 o 
 -11   4  14       27.90       23.91     44.94 o 
 -10   4  14       19.73       -7.17     21.16 o 
  -9   4  14       28.12       -3.38     23.35 o 
  -8   4  14        0.70      -14.95     23.02 o 
  -7   4  14       17.77       16.03     23.12 o 
  -6   4  14      103.25       84.25     24.37 o 
  -5   4  14       15.03       -9.98     14.50 o 
  -4   4  14       23.86        3.09     15.16 o 
  -3   4  14      164.41      209.02     19.15 o 
  -2   4  14      256.03      203.09     18.83 o 
  -1   4  14       13.22       -0.11     13.61 o 
   0   4  14      254.75      265.90     25.07 o 
   1   4  14       24.44       36.34     16.95 o 
   2   4  14        2.34       21.56     24.65 o 
   3   4  14       28.90       58.00     25.51 o 
   4   4  14      137.60      148.98     45.71 o 
   5   4  14      775.81      710.69     44.01 o 
   6   4  14     1441.62     1552.44     64.78 o 
   7   4  14      598.33      649.35     56.31 o 
   8   4  14      459.24      523.65     54.50 o 
   9   4  14      383.64      389.84     49.73 o 
  10   4  14       72.37       46.35     47.28 o 
 -12   5  14        8.21      -19.97     27.42 o 
 -11   5  14       27.97       -0.82     24.92 o 
 -10   5  14       21.18       -6.88     23.38 o 
  -9   5  14      247.82      241.37     33.24 o 
  -8   5  14      505.95      566.79     43.43 o 
  -7   5  14      639.99      676.13     45.52 o 
  -6   5  14      448.16      502.25     41.66 o 
  -5   5  14       49.07       23.19     21.75 o 
  -4   5  14       12.14       31.87     26.42 o 
  -3   5  14      104.94      112.64     19.89 o 
  -2   5  14      755.63      751.02     35.35 o 
  -1   5  14     1170.73     1095.68     40.25 o 
   0   5  14      991.84      977.76     45.33 o 
   1   5  14      337.89      321.10     26.62 o 
   2   5  14      510.76      571.42     53.17 o 
   3   5  14      250.66      256.03     36.68 o 
   4   5  14      188.82      205.37     34.93 o 
   5   5  14       79.96       61.54     22.86 o 
   6   5  14        1.70       -4.89     20.38 o 
   7   5  14      108.54      115.70     27.51 o 
   8   5  14       89.27       68.02     29.85 o 
   9   5  14      118.12       95.46     37.38 o 
 -11   6  14        9.24       47.39     27.99 o 
 -10   6  14        0.19       62.59     28.18 o 
  -9   6  14       11.84      -14.52     23.81 o 
  -8   6  14       40.27       37.13     23.37 o 
  -7   6  14       72.79       46.71     21.88 o 
  -6   6  14      165.56      226.71     30.43 o 
  -5   6  14      191.82      190.66     34.45 o 
  -4   6  14      504.71      508.06     37.51 o 
  -3   6  14      317.33      341.20     26.60 o 
  -2   6  14      181.65      178.84     25.82 o 
  -1   6  14      190.77      196.88     25.02 o 
   0   6  14      128.85      103.87     25.03 o 
   1   6  14       62.73       45.93     25.82 o 
   2   6  14        0.75        7.02     24.99 o 
   3   6  14       22.99      -29.04     29.04 o 
   4   6  14       16.32       69.45     30.46 o 
   5   6  14       50.76       73.04     28.38 o 
   6   6  14       32.44       13.98     23.37 o 
   7   6  14       94.44       91.33     27.56 o 
   8   6  14       45.87       55.31     71.05 o 
  10   6  14        2.62      -39.72     39.72 o 
 -10   7  14       16.95      -11.47     30.15 o 
  -9   7  14        0.06       22.57     23.57 o 
  -8   7  14       15.11       20.06     40.27 o 
  -7   7  14       64.15      119.76     28.11 o 
  -6   7  14      100.69      103.96     26.05 o 
  -5   7  14        3.97       28.46     21.54 o 
  -4   7  14       28.19       22.80     23.79 o 
  -3   7  14       47.94       24.65     19.80 o 
  -2   7  14        0.05       -1.88     20.59 o 
  -1   7  14      192.60      153.44     24.19 o 
   0   7  14      201.49      217.64     28.44 o 
   1   7  14       68.89      101.57     29.31 o 
   2   7  14       59.62       91.88     32.27 o 
   3   7  14       46.25       15.17     24.72 o 
   4   7  14        0.47       21.91     21.50 o 
   5   7  14        0.07       -3.96     24.90 o 
   6   7  14        1.90       11.56     22.65 o 
   7   7  14        9.18      -20.81     27.76 o 
 -10   8  14        3.66       -3.42     49.24 o 
  -9   8  14       70.29       -0.07     50.71 o 
  -8   8  14       47.15       33.01     31.76 o 
  -7   8  14       32.00        4.97     28.21 o 
  -6   8  14       36.43       20.66     22.74 o 
  -5   8  14       64.61       66.02     30.74 o 
  -4   8  14       47.68       23.19     22.50 o 
  -3   8  14       45.70       77.59     22.87 o 
  -2   8  14      130.27      124.34     24.66 o 
  -1   8  14      300.65      364.82     34.09 o 
   0   8  14      245.87      229.84     27.27 o 
   1   8  14      113.75      137.49     94.41 o 
   2   8  14        9.74       20.85     25.89 o 
   3   8  14        4.63        9.25     27.55 o 
   4   8  14        0.29      -30.17     30.17 o 
   5   8  14        3.03       -9.11     24.77 o 
   6   8  14       23.32      -29.47     29.47 o 
   7   8  14      114.95      174.02     53.00 o 
  -9   9  14       33.65      -12.52     46.75 o 
  -8   9  14       63.86       44.71     48.78 o 
  -7   9  14      131.44      148.95     55.12 o 
  -6   9  14      147.42      139.37     34.82 o 
  -5   9  14      139.81      216.28     38.79 o 
  -4   9  14       71.86      106.02     26.00 o 
  -3   9  14        1.84       15.74     33.69 o 
  -2   9  14       41.21       57.17     23.02 o 
  -1   9  14      151.52      153.83     28.07 o 
   0   9  14      228.90      283.84     43.90 o 
   1   9  14      373.94      393.72     36.97 o 
   2   9  14      380.09      336.08     45.68 o 
   3   9  14      279.02      325.40     35.89 o 
   4   9  14       88.99       75.52     31.14 o 
   5   9  14        6.89      131.79     46.66 o 
  -4  10  14       91.92       65.98     30.65 o 
  -3  10  14      210.59      315.26     45.10 o 
  -2  10  14      131.57      134.87     47.06 o 
  -1  10  14       23.51       53.74     26.30 o 
   0  10  14        3.90      -25.92     25.92 o 
   1  10  14        0.09       29.09     44.28 o 
   2  10  14       18.35       46.96     50.90 o 
 -14   1  15        2.78       18.18     43.54 o 
 -13   1  15        1.37       37.71     30.53 o 
 -12   1  15       65.35       86.37     28.80 o 
 -11   1  15       12.67       35.33     20.37 o 
 -10   1  15       78.71       99.42     27.62 o 
  -9   1  15        2.46       46.86     37.85 o 
  -8   1  15       11.22       33.79     23.04 o 
  -7   1  15        0.36       10.35     21.33 o 
  -6   1  15      974.43     1095.78     50.47 o 
  -5   1  15      830.94      819.61     43.82 o 
  -4   1  15     1250.13     1231.86     47.53 o 
  -3   1  15      626.66      636.60     34.66 o 
  -2   1  15       10.28       23.86     15.67 o 
  -1   1  15      226.49      251.90     24.80 o 
   0   1  15      116.28      195.67     20.06 o 
   1   1  15       13.47      152.85     24.21 o 
   2   1  15       77.87      156.79     23.17 o 
   3   1  15      411.69      569.22     43.60 o 
   4   1  15      294.87      290.84     39.43 o 
   5   1  15      275.91      228.20     23.51 o 
   6   1  15      158.10      177.91     25.04 o 
   7   1  15       17.62       17.29     19.76 o 
   8   1  15        0.51       -7.01     21.16 o 
   9   1  15       25.54       25.91     20.66 o 
  10   1  15        4.00      -31.10     31.10 o 
  11   1  15       11.77       29.74     25.78 o 
 -14   2  15        5.94       52.57     43.63 o 
 -13   2  15       38.85       43.64     41.32 o 
 -12   2  15       69.88       65.11     28.14 o 
 -11   2  15      144.45      133.83     36.51 o 
 -10   2  15      203.00      296.64     63.32 o 
  -9   2  15       73.48       43.90     19.45 o 
  -8   2  15      147.88      150.87     25.99 o 
  -7   2  15       40.00       42.63     20.86 o 
  -6   2  15        0.48       64.70     20.77 o 
  -5   2  15       56.16       42.70     17.32 o 
  -4   2  15      267.95      334.02     22.54 o 
  -3   2  15        0.26       64.37     24.76 o 
  -2   2  15      197.23      183.55     20.11 o 
  -1   2  15       94.50      131.02     27.01 o 
   0   2  15      463.57      442.70     29.30 o 
   1   2  15      720.17      676.02     39.20 o 
   2   2  15      729.75      622.92     39.17 o 
   3   2  15      537.37      558.77     46.57 o 
   4   2  15      274.43      299.59     37.28 o 
   5   2  15      315.33      358.71     26.89 o 
   6   2  15      119.70       84.92     18.55 o 
   7   2  15        0.15       48.73     30.13 o 
   8   2  15      299.64      346.87     34.93 o 
   9   2  15      131.97      124.06     33.12 o 
  10   2  15      206.33      250.04     51.78 o 
  11   2  15      369.47      312.28     76.77 o 
 -13   3  15       49.53      -19.95     40.59 o 
 -12   3  15       94.34       72.89     25.52 o 
 -11   3  15      171.02      131.57     31.02 o 
 -10   3  15       77.73       63.78     24.83 o 
  -9   3  15       64.87       72.75     22.64 o 
  -8   3  15        1.91       83.89     25.79 o 
  -7   3  15      299.06      385.59     28.86 o 
  -6   3  15      226.21      301.25     25.84 o 
  -5   3  15      335.28      435.20     28.96 o 
  -4   3  15      260.52      276.79     21.94 o 
  -3   3  15      940.77      941.35     34.02 o 
  -2   3  15     2050.32     2036.02     58.00 o 
  -1   3  15      136.74      286.74     23.41 o 
   0   3  15      183.51      268.71     24.29 o 
   1   3  15      215.30      198.86     34.20 o 
   2   3  15      344.33      370.01     40.34 o 
   3   3  15      475.53      494.07     45.95 o 
   4   3  15     1060.98     1067.20     47.73 o 
   5   3  15      799.79      855.15     48.57 o 
   6   3  15      279.26      265.14     32.25 o 
   7   3  15       50.41       84.60     85.35 o 
   8   3  15        0.93       99.72     36.43 o 
   9   3  15       24.36       17.05     31.64 o 
  10   3  15       11.46       13.04     60.91 o 
 -12   4  15        1.66      -22.97     28.40 o 
 -11   4  15        1.69      -29.92     29.92 o 
 -10   4  15       15.07       31.43     45.23 o 
  -9   4  15      100.23      123.15     28.57 o 
  -8   4  15      133.06      149.56     31.81 o 
  -7   4  15      118.73      141.27     36.51 o 
  -6   4  15       72.98       74.87     22.12 o 
  -5   4  15       11.35       15.02     19.74 o 
  -4   4  15       35.30       41.82     13.97 o 
  -3   4  15       49.56       52.99     13.72 o 
  -2   4  15       51.28      119.81     16.67 o 
  -1   4  15      864.33      897.98     44.57 o 
   0   4  15      316.94      338.92     27.43 o 
   1   4  15      197.80      216.70     33.23 o 
   2   4  15      226.92      198.82     31.96 o 
   3   4  15      310.12      298.22     38.67 o 
   4   4  15       64.11       58.57     27.06 o 
   5   4  15       26.90       16.49     29.83 o 
   6   4  15      134.76      109.14     26.96 o 
   7   4  15      222.41      180.89     41.92 o 
   8   4  15      111.36      140.14     51.58 o 
   9   4  15       21.88        0.18     32.84 o 
  10   4  15       18.76       -5.75     54.83 o 
 -11   5  15       10.62      -13.67     25.97 o 
 -10   5  15       20.15       14.17     23.67 o 
  -9   5  15       29.85       55.34     25.33 o 
  -8   5  15       12.55       15.14     21.43 o 
  -7   5  15        3.04        1.86     22.65 o 
  -6   5  15        1.08       38.66     21.78 o 
  -5   5  15        7.26       18.52     24.48 o 
  -4   5  15        3.80      -20.86     20.86 o 
  -3   5  15        8.52        8.32     15.45 o 
  -2   5  15       40.89       73.58     19.12 o 
  -1   5  15       39.10       56.05     17.61 o 
   0   5  15       56.74       55.37     18.83 o 
   1   5  15        2.45        2.05     23.66 o 
   2   5  15        0.33       13.33     26.14 o 
   3   5  15        0.58      -11.76     50.78 o 
   4   5  15       74.81       54.34     32.49 o 
   5   5  15       31.14        7.46     25.53 o 
   6   5  15       12.02       21.59     22.63 o 
   7   5  15       21.72       26.30     25.54 o 
   8   5  15       16.57      138.77     63.31 o 
   9   5  15       51.28       55.74     65.09 o 
 -11   6  15       15.98      -18.70     54.87 o 
 -10   6  15       29.25       53.12     32.48 o 
  -9   6  15       26.70       22.58     36.22 o 
  -8   6  15        1.31       61.28     22.93 o 
  -7   6  15       13.31       48.40     23.48 o 
  -6   6  15        4.01        4.07     21.41 o 
  -5   6  15       36.71       39.63     20.28 o 
  -4   6  15       80.59       77.26     19.42 o 
  -3   6  15        9.66        5.15     18.83 o 
  -2   6  15        0.88        2.97     19.14 o 
  -1   6  15        1.16      -15.21     18.88 o 
   0   6  15        7.87      -23.95     24.79 o 
   1   6  15       18.80       23.93     24.28 o 
   2   6  15       61.63      110.40     32.01 o 
   3   6  15      138.04      169.51     34.99 o 
   4   6  15      305.97      309.74     42.74 o 
   5   6  15      528.50      548.21     42.84 o 
   6   6  15      403.95      464.43     42.40 o 
   7   6  15       43.23       46.39     26.24 o 
 -10   7  15        0.06       35.45     55.93 o 
  -9   7  15       10.48       41.46     32.53 o 
  -8   7  15        5.33       -0.42     24.73 o 
  -7   7  15        9.49       -2.63     23.47 o 
  -6   7  15       98.16      101.91     25.63 o 
  -5   7  15      246.88      239.88     29.73 o 
  -4   7  15      303.89      304.37     32.19 o 
  -3   7  15      199.64      220.19     35.05 o 
  -2   7  15      111.14       78.34     24.79 o 
  -1   7  15      184.03      162.67     25.82 o 
   0   7  15       41.48       47.45     55.78 o 
   1   7  15        0.02       13.14     26.98 o 
   2   7  15        0.06       41.74     48.03 o 
   3   7  15        1.46       37.72     26.32 o 
   4   7  15        8.26       -3.11     23.55 o 
   5   7  15       16.63       20.71     24.33 o 
   6   7  15       94.58       43.75     55.30 o 
   7   7  15      146.57      167.42     54.19 o 
  -9   8  15       17.23      -20.19     53.56 o 
  -8   8  15        8.53      -12.51     47.12 o 
  -7   8  15       39.56       30.75     26.44 o 
  -6   8  15       15.44       30.15     51.67 o 
  -5   8  15       10.85        7.28     28.64 o 
  -4   8  15        0.28       -2.57     21.16 o 
  -3   8  15        6.51       54.72     24.27 o 
  -2   8  15       32.51       86.56     23.65 o 
  -1   8  15        6.92      -18.22     19.53 o 
   0   8  15        2.28      -14.63     26.90 o 
   1   8  15        5.82       19.28     37.55 o 
   2   8  15       38.46        9.93     27.51 o 
   3   8  15       50.86       58.47     30.88 o 
   4   8  15       28.68       -8.09     25.62 o 
   5   8  15        0.49       69.60     50.67 o 
   6   8  15        1.73      -25.05     40.66 o 
   7   8  15       17.32       29.18     40.93 o 
  -6   9  15       31.75       68.66     44.82 o 
  -5   9  15       73.46       78.47     29.10 o 
  -4   9  15       44.10      118.72     34.98 o 
  -3   9  15        1.57        7.39     23.64 o 
  -2   9  15       18.75       44.14     27.16 o 
  -1   9  15       61.48       30.96     41.39 o 
   0   9  15        0.02      -34.86     34.86 o 
   1   9  15      116.50      160.08     46.72 o 
   2   9  15       87.84       90.97     43.65 o 
   3   9  15       27.26       86.51     45.07 o 
   4   9  15        2.72      -19.12     40.99 o 
   5   9  15        0.72      -27.94     41.93 o 
  -3  10  15        9.88       -8.09     33.20 o 
  -2  10  15       13.66      -12.49     25.25 o 
  -1  10  15        0.11      -25.87     43.64 o 
   0  10  15       14.44      -34.59     39.64 o 
   1  10  15       54.11       87.13     48.17 o 
 -12   0  16        3.49       63.58     35.56 o 
 -11   0  16        9.61       42.59     68.95 o 
 -10   0  16       30.36       93.08     32.25 o 
  -9   0  16       11.70       56.74     29.70 o 
  -8   0  16       71.62       78.96     59.09 o 
  -7   0  16       18.33       36.56     30.67 o 
  -6   0  16      225.52      150.19     39.26 o 
  -5   0  16        9.00       34.18     35.71 o 
  -4   0  16      427.31      304.90     52.93 o 
  -3   0  16       37.75      114.47     41.41 o 
  -2   0  16       98.95       59.29     32.63 o 
  -1   0  16      302.74      303.90     49.43 o 
   0   0  16     1517.33     1653.07    105.67 o 
   1   0  16      521.26      586.91     68.44 o 
   2   0  16        0.19       47.72     41.06 o 
   3   0  16        1.19       14.33     34.34 o 
   4   0  16       20.01       92.60     42.56 o 
   5   0  16      186.01      260.76     46.54 o 
   6   0  16      522.32      593.39     66.62 o 
   7   0  16      755.07      822.75     82.29 o 
   8   0  16      551.89      549.92     71.41 o 
   9   0  16       96.68      118.57     41.56 o 
  10   0  16       21.71       63.07     39.26 o 
 -14   1  16        0.04      -25.35     42.71 o 
 -13   1  16        1.57       78.57     36.77 o 
 -12   1  16       11.24       49.34     33.07 o 
 -11   1  16        9.06      -18.48     22.81 o 
 -10   1  16       66.09       56.26     28.70 o 
  -9   1  16       49.23       67.99     28.74 o 
  -8   1  16       75.83       70.61     24.78 o 
  -7   1  16       79.98       46.52     21.80 o 
  -6   1  16      133.18      136.85     25.86 o 
  -5   1  16       31.44       13.36     25.13 o 
  -4   1  16        1.27       47.57     26.88 o 
  -3   1  16        3.77       12.54     15.30 o 
  -2   1  16        0.84       10.44     15.42 o 
  -1   1  16      159.31      132.35     18.29 o 
   0   1  16      369.87      350.62     28.65 o 
   1   1  16      443.15      439.03     31.89 o 
   2   1  16      269.33      265.39     28.15 o 
   3   1  16      335.07      334.76     32.52 o 
   4   1  16      172.79      195.91     33.72 o 
   5   1  16       77.18       65.84     17.35 o 
   6   1  16        2.33      -19.64     19.64 o 
   7   1  16       22.61       17.19     22.42 o 
   8   1  16       19.62       -5.39     27.99 o 
   9   1  16       24.92       66.53     26.03 o 
  10   1  16       13.76       31.21     46.24 o 
 -13   2  16        0.29      -45.75     45.75 o 
 -12   2  16        2.00       48.56     28.10 o 
 -11   2  16        7.49       39.24     25.25 o 
 -10   2  16        0.33      -32.72     32.72 o 
  -9   2  16       31.06       -2.78     25.10 o 
  -8   2  16        1.70       16.04     19.18 o 
  -7   2  16       21.41       38.82     20.48 o 
  -6   2  16       18.38       32.35     18.39 o 
  -5   2  16       30.51        2.44     17.12 o 
  -4   2  16       13.36       43.07     16.94 o 
  -3   2  16       42.77       18.47     14.71 o 
  -2   2  16      150.41      142.10     19.30 o 
  -1   2  16      198.75      182.40     20.93 o 
   0   2  16      131.86      157.92     28.97 o 
   1   2  16        0.39       -8.84     19.68 o 
   2   2  16      215.95      208.24     28.19 o 
   3   2  16       68.17       30.44     25.97 o 
   4   2  16        0.51       31.82     27.27 o 
   5   2  16        3.54       21.96     16.60 o 
   6   2  16        8.04      -19.58     19.58 o 
   7   2  16       55.54       41.59     21.72 o 
   8   2  16       28.42      -12.24     38.69 o 
   9   2  16       41.33        3.74     40.43 o 
  10   2  16       70.27      120.46     65.51 o 
 -12   3  16       18.16       26.13     46.45 o 
 -11   3  16       16.47       -8.20     29.68 o 
 -10   3  16       49.88       60.10     27.47 o 
  -9   3  16      121.26      122.18     27.98 o 
  -8   3  16      133.64      177.64     30.10 o 
  -7   3  16      126.96      122.77     28.15 o 
  -6   3  16      188.94      171.85     21.84 o 
  -5   3  16      140.67      103.81     19.48 o 
  -4   3  16      158.21      184.36     20.19 o 
  -3   3  16      591.02      501.74     29.23 o 
  -2   3  16     1061.24     1046.86     56.12 o 
  -1   3  16      366.24      425.40     27.97 o 
   0   3  16      173.27      205.45     26.57 o 
   1   3  16       34.93       12.25     18.77 o 
   2   3  16        3.74       -2.19     24.30 o 
   3   3  16       13.77       23.64     26.94 o 
   4   3  16       69.22       63.58     28.48 o 
   5   3  16       83.56       89.10     25.50 o 
   6   3  16       60.59       51.45     23.36 o 
   7   3  16       13.74      -29.64     29.64 o 
   8   3  16        3.74      -25.74     29.21 o 
   9   3  16        0.27      -60.54     60.54 o 
  10   3  16        1.90      -63.48     63.48 o 
 -11   4  16        0.21       23.63     33.69 o 
 -10   4  16        0.45       24.85     25.27 o 
  -9   4  16        9.40       -7.37     26.37 o 
  -8   4  16       75.60       96.02     27.57 o 
  -7   4  16       60.52       52.95     24.19 o 
  -6   4  16       62.36       80.34     25.52 o 
  -5   4  16       16.98       22.69     20.90 o 
  -4   4  16      250.60      238.19     24.11 o 
  -3   4  16      320.04      345.84     23.68 o 
  -2   4  16      417.37      369.78     25.81 o 
  -1   4  16      158.99      166.01     19.97 o 
   0   4  16       44.31       28.91     42.08 o 
   1   4  16       15.77       -3.88     23.95 o 
   2   4  16       51.83       44.09     26.98 o 
   3   4  16       58.74       53.48     27.44 o 
   4   4  16      267.44      270.76     42.14 o 
   5   4  16      256.49      253.27     32.28 o 
   6   4  16      191.78      157.11     37.20 o 
   7   4  16      490.09      499.33     57.38 o 
   8   4  16      438.57      471.01     56.38 o 
   9   4  16      103.97      189.19     72.76 o 
 -11   5  16       20.79       10.73     53.53 o 
 -10   5  16      170.94      204.77     34.07 o 
  -9   5  16      249.02      290.96     37.61 o 
  -8   5  16      193.98      196.66     32.14 o 
  -7   5  16      151.65      181.69     29.21 o 
  -6   5  16       24.25        3.12     22.27 o 
  -5   5  16       14.17        4.64     25.93 o 
  -4   5  16      108.88       92.46     20.32 o 
  -3   5  16      112.52      144.52     23.94 o 
  -2   5  16      220.93      237.23     28.14 o 
  -1   5  16      584.20      558.40     37.51 o 
   0   5  16      581.40      685.11     53.36 o 
   1   5  16      139.38      142.14     33.29 o 
   2   5  16       30.18      -31.07     31.07 o 
   3   5  16       21.94       -2.24     45.84 o 
   4   5  16       31.80       26.13     28.11 o 
   5   5  16       11.77        5.06     25.07 o 
   6   5  16       26.46       25.91     24.52 o 
   7   5  16       60.64       95.00     33.40 o 
   8   5  16       21.38       23.82     59.69 o 
 -10   6  16        0.02       50.03     49.57 o 
  -9   6  16        0.71      -11.11     26.04 o 
  -8   6  16        0.13       14.55     25.45 o 
  -7   6  16        0.32      -14.38     22.59 o 
  -6   6  16       34.80       21.92     22.60 o 
  -5   6  16      162.66      175.60     24.52 o 
  -4   6  16       96.01       53.22     22.52 o 
  -3   6  16       19.23        8.00     23.28 o 
  -2   6  16       31.06       44.49     20.48 o 
  -1   6  16       24.99       55.77     25.91 o 
   0   6  16        3.50       22.55     25.42 o 
   1   6  16       53.12       21.24     25.41 o 
   2   6  16        2.13        5.39     26.69 o 
   3   6  16        2.52      -32.16     32.16 o 
   4   6  16        4.34      -10.79     29.98 o 
   5   6  16       96.56      132.03     27.82 o 
   6   6  16      153.70      173.76     38.13 o 
   7   6  16       29.89        3.95     44.02 o 
  -9   7  16       12.39      -14.89     53.08 o 
  -8   7  16       19.53       92.01     35.93 o 
  -7   7  16       24.07       58.45     28.97 o 
  -6   7  16        6.27       28.87     23.22 o 
  -5   7  16        1.18      -21.63     22.69 o 
  -4   7  16        8.98      -25.51     25.51 o 
  -3   7  16        7.73       31.32     21.76 o 
  -2   7  16        1.70       38.68     22.64 o 
  -1   7  16       24.65       27.49     96.88 o 
   0   7  16       72.68      106.18     32.68 o 
   1   7  16       75.00       94.82     30.78 o 
   2   7  16        4.91      -19.10     27.00 o 
   3   7  16        0.42       -6.79     28.77 o 
   4   7  16        4.28        2.76     25.00 o 
   5   7  16        9.87       46.05     32.78 o 
   6   7  16      109.88      111.32     48.18 o 
  -8   8  16        3.74       68.26     54.21 o 
  -7   8  16        7.27       36.47     41.10 o 
  -6   8  16       11.19       -1.89     28.89 o 
  -5   8  16       30.09       35.55     24.64 o 
  -4   8  16       30.99       15.51     23.84 o 
  -3   8  16       20.92       34.17     26.41 o 
  -2   8  16       37.79      -15.44     50.39 o 
  -1   8  16      107.56       78.32     29.92 o 
   0   8  16       40.71       57.24     35.40 o 
   1   8  16        0.71       -7.81     58.62 o 
   2   8  16        3.88      -25.50     57.93 o 
   3   8  16        0.29       45.07     40.64 o 
   4   8  16        7.94      112.19     51.36 o 
   5   8  16       69.75      133.63     52.48 o 
  -5   9  16       23.42       47.94     38.21 o 
  -4   9  16        0.65        4.47     38.79 o 
  -3   9  16       55.28      -31.53     42.45 o 
  -2   9  16      117.74      162.89     54.14 o 
  -1   9  16      214.01      278.64     60.93 o 
   0   9  16      284.38      248.22     54.08 o 
   1   9  16      257.11      428.01     71.50 o 
   2   9  16      111.66       86.22     48.39 o 
 -13   1  17      126.68       76.96     45.81 o 
 -12   1  17       14.21       -8.35     40.40 o 
 -11   1  17       83.57       92.64     33.38 o 
 -10   1  17        8.54      -10.09     21.87 o 
  -9   1  17        0.01       -7.51     36.37 o 
  -8   1  17        1.41       36.34     32.50 o 
  -7   1  17      181.15      139.86     27.56 o 
  -6   1  17       47.09       75.11     25.69 o 
  -5   1  17      117.68      155.14     33.30 o 
  -4   1  17      114.79       81.84     27.05 o 
  -3   1  17       91.45      117.47     29.41 o 
  -2   1  17       28.99       27.04     19.44 o 
  -1   1  17        3.13        9.91     32.61 o 
   0   1  17        6.66       32.06     31.62 o 
   1   1  17       98.92       83.63     26.96 o 
   2   1  17      715.14      746.84    125.80 o 
   3   1  17      154.82       90.33     43.22 o 
   4   1  17        1.69       -5.91     36.26 o 
   5   1  17        9.86       21.47     20.41 o 
   6   1  17        8.62       -1.91     31.64 o 
   7   1  17        1.04       21.28     25.97 o 
   8   1  17       12.86       33.60     38.17 o 
   9   1  17        0.44      -28.12     40.79 o 
 -12   2  17       80.08      186.87     60.24 o 
 -11   2  17       14.25       14.59     27.93 o 
 -10   2  17       12.62      -28.77     28.77 o 
  -9   2  17       87.75       59.51     28.04 o 
  -8   2  17       49.58       17.66     18.02 o 
  -7   2  17       75.14       97.27     20.98 o 
  -6   2  17       25.65       32.55     17.87 o 
  -5   2  17        0.64       -1.19     19.88 o 
  -4   2  17       98.24       22.18     21.26 o 
  -3   2  17       10.42       10.77     16.07 o 
  -2   2  17        9.77       12.60     15.83 o 
  -1   2  17      211.22      235.54     39.44 o 
   0   2  17      147.64      127.64     24.91 o 
   1   2  17      387.82      425.88     33.63 o 
   2   2  17      475.41      562.06     39.75 o 
   3   2  17      466.78      519.66     49.40 o 
   4   2  17      182.16      256.37     30.78 o 
   5   2  17       62.11       53.84     17.87 o 
   6   2  17        3.33      -14.09     28.86 o 
   7   2  17       16.32       28.54     68.03 o 
   8   2  17      106.12      195.58     56.68 o 
 -11   3  17        3.13       12.25     29.28 o 
 -10   3  17       10.84       28.67     30.20 o 
  -9   3  17       14.63       22.91     25.42 o 
  -8   3  17      314.29      394.35     39.38 o 
  -7   3  17      264.81      297.15     34.86 o 
  -6   3  17      412.30      399.36     45.24 o 
  -5   3  17      691.58      664.52     32.53 o 
  -4   3  17      547.61      549.23     31.50 o 
  -3   3  17      249.92      250.84     23.79 o 
  -2   3  17        8.47       -4.16     16.32 o 
  -1   3  17       20.53      -19.93     19.93 o 
   0   3  17      123.15       81.83     29.30 o 
   1   3  17      348.57      393.18     41.01 o 
   2   3  17       87.31       96.62     29.43 o 
   3   3  17      172.28      192.68     35.49 o 
   4   3  17      161.76      163.40     46.32 o 
   5   3  17       38.99       49.15     27.89 o 
   6   3  17       28.80       24.25     22.36 o 
   7   3  17       51.09      149.07     37.69 o 
   8   3  17       38.16        4.44     56.91 o 
   9   3  17        2.57       19.12     59.54 o 
 -10   4  17      113.53       47.43     39.43 o 
  -9   4  17       52.62       51.29     29.20 o 
  -8   4  17       16.50        7.12     31.84 o 
  -7   4  17        0.97       36.19     24.20 o 
  -6   4  17        5.83        2.10     31.82 o 
  -5   4  17        4.55       22.25     18.10 o 
  -4   4  17        0.49       37.35     21.31 o 
  -3   4  17       61.98       86.72     18.18 o 
  -2   4  17       24.11       44.62     16.40 o 
  -1   4  17       52.30       54.89     19.77 o 
   0   4  17      317.46      304.33     39.53 o 
   1   4  17       79.35      103.43     38.65 o 
   2   4  17       70.32       76.80     30.23 o 
   3   4  17       25.68       43.21     26.08 o 
   4   4  17        2.01        1.80     32.62 o 
   5   4  17       11.04      -34.60     34.60 o 
   6   4  17       69.01      139.65     37.86 o 
   7   4  17       44.38      110.08     62.59 o 
   8   4  17       37.20      -10.66     56.84 o 
 -10   5  17        1.24      -52.11     52.11 o 
  -9   5  17        4.71        3.83     26.49 o 
  -8   5  17        8.85       20.28     25.14 o 
  -7   5  17        1.81       -8.75     22.14 o 
  -6   5  17        0.05       -1.74     24.28 o 
  -5   5  17       24.05       34.36     19.14 o 
  -4   5  17      170.07      183.79     25.23 o 
  -3   5  17      272.46      229.70     29.10 o 
  -2   5  17       61.22       50.62     25.28 o 
  -1   5  17       16.73       34.38     25.43 o 
   0   5  17        0.70      -23.09     28.76 o 
   1   5  17        0.10      -24.24     24.24 o 
   2   5  17       15.33      -12.06     24.89 o 
   3   5  17       34.35       47.17     28.13 o 
   4   5  17       33.09       25.27     45.96 o 
   5   5  17        0.30        8.95     27.38 o 
   6   5  17       10.41       61.08     34.88 o 
   7   5  17       77.37       77.04     59.02 o 
  -9   6  17        1.52       44.57     57.52 o 
  -8   6  17        0.50        3.39     32.76 o 
  -7   6  17        6.58      -26.33     26.33 o 
  -6   6  17        0.74       19.70     25.34 o 
  -5   6  17       40.80       -2.84     23.59 o 
  -4   6  17      154.65      142.08     26.54 o 
  -3   6  17      121.55      116.65     24.38 o 
  -2   6  17       16.08       49.62     28.54 o 
  -1   6  17        8.36        5.51     26.87 o 
   0   6  17      149.10      143.22     44.35 o 
   1   6  17      124.98      144.48     33.75 o 
   2   6  17      120.10      163.16     35.32 o 
   3   6  17      307.67      307.25     45.43 o 
   4   6  17      457.84      581.22    159.15 o 
   5   6  17      108.24       89.28     53.06 o 
  -9   7  17       18.64       24.71     52.86 o 
  -8   7  17        3.73      -20.91     50.05 o 
  -7   7  17       12.72       58.92     39.76 o 
  -6   7  17       65.99       77.23     34.50 o 
  -5   7  17       94.70       91.45     27.31 o 
  -4   7  17      122.58      193.11     31.22 o 
  -3   7  17      124.94       71.96     27.68 o 
  -2   7  17      141.09      122.66     38.62 o 
  -1   7  17      103.85      114.17     45.25 o 
   0   7  17       47.02       60.26     30.16 o 
   1   7  17       10.00      -23.10     30.50 o 
   2   7  17       70.69       62.64     29.64 o 
   3   7  17        7.90       -6.96     32.02 o 
   4   7  17       36.96       74.94     48.89 o 
  -6   8  17       26.96      -46.62     46.62 o 
  -5   8  17       30.35       27.27     39.51 o 
  -4   8  17        1.42       20.61     38.66 o 
  -3   8  17       28.92      -13.70     41.91 o 
  -2   8  17       47.09       81.81     34.11 o 
  -1   8  17       64.83       59.91     60.15 o 
   0   8  17      120.94       47.03     39.86 o 
   1   8  17       71.01      141.11     50.82 o 
 -11   0  18        7.33       48.42     44.52 o 
 -10   0  18       22.82        5.51     36.01 o 
  -9   0  18       11.74       10.52     38.93 o 
  -8   0  18       28.69       58.26     35.57 o 
  -7   0  18        9.27       39.43     37.20 o 
  -6   0  18        2.85        7.54     37.49 o 
  -5   0  18       37.72      100.25     44.95 o 
  -4   0  18      265.90      206.17     51.29 o 
  -3   0  18      119.68      112.03     47.69 o 
  -2   0  18      240.41      298.78     54.75 o 
  -1   0  18      527.33      646.37     73.71 o 
   0   0  18      272.89      300.01     57.37 o 
   1   0  18       82.70       37.72     36.56 o 
   2   0  18       13.11      -47.71     47.71 o 
   3   0  18      213.68      274.07     57.59 o 
   4   0  18      258.10      133.22     47.67 o 
   5   0  18      620.47      870.67     81.59 o 
   6   0  18      600.33      555.70     72.13 o 
   7   0  18      219.50      255.70     57.76 o 
   8   0  18       68.33       50.38     40.66 o 
   9   0  18       48.89       24.19     39.13 o 
 -12   1  18        7.60      110.61     52.82 o 
 -11   1  18       16.12       -4.96     39.13 o 
 -10   1  18       28.42       46.36     36.32 o 
  -9   1  18      153.30      193.67     31.61 o 
  -8   1  18      203.41      173.64     36.48 o 
  -7   1  18      100.88       94.29     27.60 o 
  -6   1  18       26.63       21.39     29.21 o 
  -5   1  18        0.88        6.15     22.42 o 
  -4   1  18        1.20        1.37     28.00 o 
  -3   1  18       79.81       54.79     23.07 o 
  -2   1  18      109.59      153.61     39.75 o 
  -1   1  18      176.28      137.47     33.35 o 
   0   1  18      280.19      299.87     41.75 o 
   1   1  18      617.74      609.72     53.23 o 
   2   1  18      522.69      544.72     81.19 o 
   3   1  18      105.02       79.39     31.65 o 
   4   1  18        3.04      -46.19     46.19 o 
   5   1  18        0.03       11.25     18.77 o 
   6   1  18        0.47      -14.53     22.74 o 
   7   1  18       28.38       22.53     26.76 o 
   8   1  18       99.56      114.62     47.48 o 
 -11   2  18       15.68       23.37     46.90 o 
 -10   2  18        0.06       20.78     27.54 o 
  -9   2  18        7.22       -1.43     25.74 o 
  -8   2  18       48.37       13.80     26.97 o 
  -7   2  18       33.15      101.78     22.68 o 
  -6   2  18       14.42        2.90     22.32 o 
  -5   2  18       77.77      114.49     31.86 o 
  -4   2  18       18.15       -3.08     19.48 o 
  -3   2  18       38.95       34.18     28.14 o 
  -2   2  18        8.24      -27.60     27.60 o 
  -1   2  18        6.02       42.52     25.96 o 
   0   2  18      115.83       87.58     36.28 o 
   1   2  18       13.60       32.13     28.33 o 
   2   2  18        2.02       -3.08     25.66 o 
   3   2  18       19.91       65.80     52.83 o 
   4   2  18      110.24      109.61     26.35 o 
   5   2  18       74.81       59.83     29.36 o 
   6   2  18       66.45       75.16     43.23 o 
   7   2  18       91.10      147.45     50.66 o 
 -10   3  18        2.78       48.69     27.12 o 
  -9   3  18       59.28       80.81     28.23 o 
  -8   3  18       54.33       99.22     27.93 o 
  -7   3  18       16.95        7.91     24.40 o 
  -6   3  18       30.66       46.03     25.73 o 
  -5   3  18      154.58      179.36     34.37 o 
  -4   3  18       74.35       72.48     21.58 o 
  -3   3  18      113.91      103.54     26.43 o 
  -2   3  18      130.60      127.33     23.30 o 
  -1   3  18       99.56       99.99     26.20 o 
   0   3  18        3.62       -3.00     19.45 o 
   1   3  18        3.16       40.46     20.36 o 
   2   3  18        0.32       53.27     52.42 o 
   3   3  18       70.19       81.91     30.16 o 
   4   3  18       89.57      116.10     47.11 o 
   5   3  18        9.48       23.90     24.05 o 
   6   3  18       61.97       97.76     28.81 o 
   7   3  18       54.55      121.93     58.07 o 
  -9   4  18        7.10      -12.82     30.49 o 
  -8   4  18       12.84       28.08     25.54 o 
  -7   4  18       22.17      -21.91     36.57 o 
  -6   4  18       26.57       39.65     19.28 o 
  -5   4  18      142.23      179.13     24.81 o 
  -4   4  18      106.00       88.02     23.08 o 
  -3   4  18       95.37       51.39     26.94 o 
  -2   4  18      121.98       77.75     22.58 o 
  -1   4  18       80.77       76.02     23.01 o 
   0   4  18       51.32      -26.39     26.39 o 
   1   4  18        0.06        0.22     26.55 o 
   2   4  18        2.66       -6.38     29.31 o 
   3   4  18       21.61       24.44     29.73 o 
   4   4  18      182.80      250.20     41.12 o 
   5   4  18      285.94      221.57     32.32 o 
   6   4  18      360.18      469.98     83.75 o 
   7   4  18      246.06      239.48     69.90 o 
  -9   5  18       56.10       71.23     58.47 o 
  -8   5  18       71.45       41.72     55.76 o 
  -7   5  18       29.98       66.83     28.57 o 
  -6   5  18        1.46        2.20     19.92 o 
  -5   5  18        0.86       -5.88     19.05 o 
  -4   5  18        5.22       28.56     26.83 o 
  -3   5  18       70.83      102.70     30.45 o 
  -2   5  18      194.13      266.84     38.95 o 
  -1   5  18      155.12      174.35     34.41 o 
   0   5  18      162.07       82.07     41.19 o 
   1   5  18       49.79      137.31     36.40 o 
   2   5  18        8.14      -27.54     42.68 o 
   3   5  18       33.01       -0.20     28.28 o 
   4   5  18       10.56       49.98     30.22 o 
   5   5  18       12.21      -51.50     51.50 o 
   6   5  18        0.14      -61.77     64.10 o 
  -9   6  18        2.32      -44.88     59.45 o 
  -8   6  18        0.46       40.03     54.13 o 
  -7   6  18        9.39       50.80     33.04 o 
  -6   6  18       18.01        2.87     42.00 o 
  -5   6  18        0.64        9.62     22.76 o 
  -4   6  18        9.68       51.99     38.09 o 
  -3   6  18       47.33       41.76     27.12 o 
  -2   6  18       25.69        6.36     28.48 o 
  -1   6  18       19.55       75.96     30.55 o 
   0   6  18       15.49       63.25     80.26 o 
   1   6  18       16.87      111.85     35.07 o 
   2   6  18      110.73      109.81     33.76 o 
   3   6  18        7.91       42.61     35.15 o 
   4   6  18        2.85        2.05     46.12 o 
  -6   7  18        0.15      -38.93     41.92 o 
  -5   7  18        0.32       53.32     32.73 o 
  -4   7  18        8.01       30.28     38.58 o 
  -3   7  18        1.83      -19.50     39.70 o 
  -2   7  18       29.90       25.26     43.44 o 
  -1   7  18       24.31      -47.88     47.88 o 
   0   7  18        0.21       13.16     39.06 o 
   1   7  18        0.41       13.47     42.74 o 
   2   7  18       19.66       11.42     46.07 o 
  -5   8  18        3.37       40.97     39.08 o 
 -11   1  19        1.53       50.63     44.99 o 
 -10   1  19        0.77        5.46     41.99 o 
  -9   1  19        9.18       42.52     28.81 o 
  -8   1  19       12.82       26.37     53.03 o 
  -7   1  19       60.33        1.45     56.09 o 
  -6   1  19      155.62      227.88     38.40 o 
  -5   1  19       94.66       81.99     30.79 o 
  -4   1  19       19.92       30.65     26.30 o 
  -3   1  19       11.28       10.40     25.58 o 
  -2   1  19        0.58      -21.23     26.03 o 
  -1   1  19       14.27       -0.03     34.09 o 
   0   1  19       69.93       85.42     45.34 o 
   1   1  19       21.90       38.32     27.63 o 
   2   1  19        0.26      -32.50     32.50 o 
   3   1  19       37.81      -22.23     61.81 o 
   4   1  19       10.37      103.81     52.91 o 
   5   1  19       14.66       31.71     22.07 o 
   6   1  19        3.47       24.88     26.90 o 
  -9   2  19        0.49      -27.49     27.49 o 
  -8   2  19       40.73       40.98     27.47 o 
  -7   2  19        9.20      -30.43     30.84 o 
  -6   2  19        1.76      -21.17     22.02 o 
  -5   2  19        0.23        6.94     21.84 o 
  -4   2  19        5.72      -12.47     20.88 o 
  -3   2  19        8.46       21.83     25.38 o 
  -2   2  19       26.21       24.95     27.59 o 
  -1   2  19       34.26       32.33     25.16 o 
   0   2  19      201.32      154.83     34.52 o 
   1   2  19      321.10      216.20     46.67 o 
   2   2  19      277.33      142.78    116.43 o 
   3   2  19      159.53      118.54     52.61 o 
   4   2  19       29.71       52.80     47.15 o 
   5   2  19       10.03       33.66     35.19 o 
  -9   3  19       50.75       96.82     47.06 o 
  -8   3  19       40.77       70.00     28.51 o 
  -7   3  19      217.38      261.83     37.33 o 
  -6   3  19      247.83      307.76     52.69 o 
  -5   3  19       84.32       80.43     30.45 o 
  -4   3  19       17.45       -8.99     22.21 o 
  -3   3  19        3.60       25.59     49.80 o 
  -2   3  19        0.31      -28.84     28.84 o 
  -1   3  19       27.46       42.21     26.90 o 
   0   3  19       10.12       -7.24     24.86 o 
   1   3  19        0.54       42.98     41.96 o 
   2   3  19       41.20       25.84     42.96 o 
   3   3  19       21.79       14.82     39.55 o 
   4   3  19       17.04       -5.81     44.77 o 
  -9   4  19       20.63       72.67     57.14 o 
  -8   4  19        0.31        1.63     32.62 o 
  -7   4  19        1.07        9.80     25.92 o 
  -6   4  19        0.36       45.43     24.41 o 
  -5   4  19        2.77       -8.17     41.36 o 
  -4   4  19        8.91      -40.20     40.20 o 
  -3   4  19       12.83       15.31     37.95 o 
  -2   4  19       18.51       26.07     40.38 o 
  -1   4  19        7.34        8.88     25.28 o 
   0   4  19       26.48       13.95     39.10 o 
   1   4  19        0.64      -30.82     44.25 o 
   2   4  19        1.29      -24.93     60.21 o 
   3   4  19        0.77       -4.51     31.28 o 
  -8   5  19        0.03      -28.58     31.46 o 
  -7   5  19       28.64       24.28     30.75 o 
  -6   5  19       98.34      104.34     30.25 o 
  -5   5  19       73.26       63.16     28.90 o 
  -4   5  19       38.71       68.79     30.83 o 
  -3   5  19       17.79       14.96     31.88 o 
  -2   5  19       55.11      106.58     34.21 o 
  -1   5  19        1.17       23.71     28.32 o 
   0   5  19        5.69        0.68     29.13 o 
   1   5  19       18.12       -8.29     28.55 o 
   2   5  19       31.49      -29.32     51.10 o 
   3   5  19       51.23      130.67     55.56 o 
   4   5  19       62.98        5.15     50.56 o 
   5   5  19       20.02       30.20     51.55 o 
  -7   6  19       13.69       -1.94     28.71 o 
  -6   6  19       89.82      116.11     35.53 o 
  -5   6  19      115.67      154.16     36.79 o 
  -4   6  19       25.22       99.13     47.00 o 
  -3   6  19        4.79       83.17     48.23 o 
  -2   6  19       68.18       99.95     47.02 o 
  -1   6  19      138.07      153.52     50.33 o 
   0   6  19      211.03      341.06     65.42 o 
   1   6  19      211.34      216.19     59.30 o 
   2   6  19      153.01      211.29     55.06 o 
   3   6  19       57.41       65.45     55.15 o 
 -10   0  20        4.63        2.84     36.89 o 
  -9   0  20        1.55      -26.25     40.11 o 
  -8   0  20        5.62      -26.39     43.49 o 
  -7   0  20       71.46       85.14     42.53 o 
  -6   0  20      201.27      245.75     58.57 o 
  -5   0  20      210.19      231.39     52.90 o 
  -4   0  20      105.68      136.81     47.17 o 
  -3   0  20      115.90      170.15     49.40 o 
  -2   0  20      102.37      175.66     55.00 o 
  -1   0  20       13.15       -5.16     39.35 o 
   0   0  20        0.48       33.92     37.17 o 
   1   0  20       24.19      200.51     55.68 o 
   2   0  20      147.69      156.26     51.35 o 
   3   0  20      393.33      328.65     73.74 o 
   5   0  20      162.62      186.86     52.03 o 
   6   0  20       89.49       61.22     39.39 o 
  -9   1  20       28.71       34.53     40.25 o 
  -8   1  20       82.72       84.31     32.39 o 
  -7   1  20       79.76       89.80     46.44 o 
  -6   1  20        6.63        1.56     22.08 o 
  -5   1  20       38.77      131.52     32.71 o 
  -4   1  20      130.45      178.60     85.16 o 
  -3   1  20      105.09      129.55     34.75 o 
  -2   1  20      163.02      105.12     31.54 o 
  -1   1  20      234.98      245.34     40.02 o 
   0   1  20      151.19      133.75     37.33 o 
   1   1  20       35.29       41.13     32.91 o 
   2   1  20       14.92       -7.79     30.74 o 
   3   1  20       22.34      -11.28     36.14 o 
   4   1  20        0.90      -22.68     35.38 o 
   5   1  20       33.81       42.32     38.27 o 
  -8   2  20        4.26       26.71     29.90 o 
  -7   2  20       31.34       81.85     36.46 o 
  -6   2  20       42.88       26.99     26.93 o 
  -5   2  20       11.83       28.89     27.45 o 
  -4   2  20        9.83       10.03     27.03 o 
  -3   2  20       13.43       60.36     31.02 o 
  -2   2  20        3.36       28.60     27.22 o 
  -1   2  20        0.69      -39.83     39.83 o 
   0   2  20       18.50       31.58     42.11 o 
   1   2  20        6.79       27.02     66.07 o 
   2   2  20        9.44       17.55     50.47 o 
  -8   3  20        0.04      -20.57     32.99 o 
  -7   3  20        3.06      -44.94     44.94 o 
  -6   3  20        2.79       21.89     33.53 o 
  -5   3  20        9.49       26.22     37.90 o 
  -4   3  20       31.54       71.95     53.51 o 
  -3   3  20        0.43      -27.47     27.47 o 
  -2   3  20        0.15       33.29     29.10 o 
  -1   3  20        0.67       -3.07     25.96 o 
   0   3  20        5.62      -29.31     29.31 o 
   1   3  20        4.49      -12.59     43.46 o 
  -8   4  20        0.15       65.86     48.91 o 
  -7   4  20        1.68       26.05     33.11 o 
  -6   4  20       20.97       13.06     36.90 o 
  -7   5  20        0.08      -34.53     39.04 o 
  -6   5  20       17.05      -40.14     40.14 o 
  -4   6  20       55.05       92.37     47.01 o 
  -3   6  20        2.49      -17.49     41.76 o 
  -2   6  20        3.41       30.94     43.39 o 
  -1   6  20        0.75       69.95     45.37 o 
   0   6  20        4.92       89.23     47.25 o 
   1   6  20        4.15      -26.01     46.76 o 
  -8   1  21       27.49       84.31     56.17 o 
  -7   1  21        3.20      -17.00     42.99 o 
  -6   1  21       28.85       18.96     36.84 o 
  -5   1  21       58.83       63.55     30.19 o 
  -4   1  21        3.52       50.45     32.48 o 
  -3   1  21       27.16       39.99     29.77 o 
  -2   1  21       22.66       54.49     32.82 o 
  -1   1  21        0.59      -14.75     32.75 o 
   0   1  21        7.75      -54.70     54.70 o 
   1   1  21       22.67      -51.32     51.32 o 
  -7   2  21       81.79       39.38     47.17 o 
  -4   2  21        0.98      -39.96     44.73 o 
  -3   2  21        0.24        9.77     36.39 o 
  -2   2  21       19.86       98.28     42.14 o 
  -1   2  21      129.59      130.18     46.72 o 
   0   2  21      154.25      190.84     55.42 o 
   1   2  21      198.39       57.66     44.24 o 
  -7   3  21       31.34       30.22     41.82 o 
  -2   3  21        5.74      -24.43     43.39 o 
  -1   3  21       12.29      -30.45     41.67 o 
   0   3  21        3.11      -19.98     40.70 o 
  -5   1  22       27.55       94.57     47.07 o 
  -4   1  22       62.98       48.21     45.16 o 
  -3   1  22       99.58      103.13     47.72 o 
  -3   2  22       18.65       10.97     39.06 o 
  -2   2  22        6.79       87.41     47.76 o 
                                                 
